# Supplementary material for: Integrated Metabolome and Transcriptome during Fruit Development Reveal Metabolic Differences and Molecular Basis between Lycium barbarum and Lycium ruthenicum
Source: Metabolites. 2023 May 23;13(6):680. doi: 10.3390/metabo13060680 (PMC10303592; doi:10.3390/metabo13060680)
Supplement: Supplementary file 1 [file metabolites-13-00680-s001.zip]

Archive with 1 entries (1 files):
- metabolites-2389706-supplementary.xlsx
