# Supplementary material for: Integrated Metabolome and Transcriptome during Fruit Development Reveal Metabolic Differences and Molecular Basis between Lycium barbarum and Lycium ruthenicum
Source: Metabolites. 2023 May 23;13(6):680. doi: 10.3390/metabo13060680 (PMC10303592; doi:10.3390/metabo13060680)
Supplement: Supplementary file 1 [file metabolites-13-00680-s001.zip › metabolites-2389706-supplementary.xlsx]

## Sheet: Table S1
Table S1. Data matrix of metabolite signatures in wolfberry fruits. n. d. represents no detection. Metabolic data were Log2-transformed.
Compounds	Retention time（RT）	Precursor ion（Q1）	Product ion（Q3）	Ion_mode	Ionization model	Class	B1_1	B1_2	B1_3	B2_1	B2_2	B2_3	B3_1	B3_2	B3_3	B4_1	B4_2	B4_3	B5_1	B5_2	B5_3	R1_1	R1_2	R1_3	R2_1	R2_2	R2_3	R3_1	R3_2	R3_3	R4_1	R4_2	R4_3	R5_1	R5_2	R5_3
L-Citrulline	0.77	174.1	131.1	negative	[M-H]-	Amino acids & derivatives	n. d.	n. d.	n. d.	n. d.	n. d.	n. d.	n. d.	n. d.	n. d.	17.5234	16.4703	16.7837	16.406	16.6774	16.7332	n. d.	n. d.	n. d.	n. d.	n. d.	n. d.	n. d.	n. d.	n. d.	15.4215	16.766	15.963	15.1584	16.1534	16.4728
L-Phenylalanine	1.96	164.1	103	negative	[M-H]-	Amino acids & derivatives	15.1144	16.0381	15.6203	n. d.	n. d.	n. d.	15.9521	15.031	15.2936	16.4496	15.2412	14.8603	15.2051	14.1922	15.2314	17.3738	16.9797	16.7103	n. d.	n. d.	n. d.	18.8134	18.761	18.0905	19.4644	18.8557	19.0905	19.0684	19.953	19.6021
L-Proline	0.79	114.1	86	negative	[M-H]-	Amino acids & derivatives	n. d.	n. d.	n. d.	n. d.	n. d.	n. d.	n. d.	n. d.	n. d.	18.9992	18.8957	19.4984	19.0252	19.5709	19.4789	n. d.	n. d.	n. d.	n. d.	n. d.	n. d.	n. d.	n. d.	n. d.	16.8757	18.7235	17.016	16.8428	16.624	17.1642
L-Serine	0.76	104	73.7	negative	[M-H]-	Amino acids & derivatives	n. d.	n. d.	n. d.	n. d.	n. d.	n. d.	n. d.	n. d.	n. d.	16.4827	15.9147	15.6983	16.0258	16.3191	16.5175	n. d.	n. d.	n. d.	n. d.	n. d.	n. d.	n. d.	n. d.	n. d.	14.4082	15.8217	14.9751	14.8453	15.2391	15.7359
L-Isoleucine	1.29	130.1	82	negative	[M-H]-	Amino acids & derivatives	12.8088	13.678	13.6952	n. d.	n. d.	n. d.	n. d.	n. d.	n. d.	n. d.	n. d.	n. d.	n. d.	n. d.	n. d.	16.1737	16.1234	15.8238	n. d.	n. d.	n. d.	n. d.	n. d.	n. d.	n. d.	n. d.	n. d.	n. d.	n. d.	n. d.
L-Threonate	0.76	118	73.9	negative	[M-H]-	Amino acids & derivatives	17.4407	17.2358	16.5252	15.8463	15.8068	15.5818	n. d.	n. d.	n. d.	n. d.	n. d.	n. d.	n. d.	n. d.	n. d.	16.1253	15.3771	15.8416	16.6314	16.7421	16.5372	n. d.	n. d.	n. d.	n. d.	n. d.	n. d.	n. d.	n. d.	n. d.
L-Norleucine	0.75	132.1	86.1	positive	[M+H]+	Amino acids & derivatives	17.5843	17.7238	17.9062	17.0872	17.6895	17.1254	16.2314	15.7682	16.3422	16.966	16.0921	16.4042	n. d.	n. d.	n. d.	18.6366	18.5659	18.2687	18.9172	19.4548	18.887	18.9444	19.3406	18.8933	n. d.	n. d.	n. d.	n. d.	n. d.	n. d.
L-Saccharopine	0.666667	277	259	positive	[M+H]+	Amino acids & derivatives	n. d.	n. d.	n. d.	14.4717	14.2339	14.853	14.441	13.9666	14.3107	13.5433	13.9858	13.8221	n. d.	n. d.	n. d.	n. d.	n. d.	n. d.	15.4918	15.2809	15.575	15.4605	15.5045	15.1767	15.8333	15.5611	15.405	n. d.	n. d.	n. d.
L-Tryptophan	2.45	203	116	negative	[M-H]-	Amino acids & derivatives	15.8549	16.1157	16.2488	16.5571	17.1536	16.8205	16.6334	16.739	16.8003	16.8872	16.4785	16.4114	17.2111	16.6769	17.4916	16.9628	16.8561	16.3879	18.0898	18.2835	18.0136	18.2582	18.358	18.0883	18.5788	18.2711	18.1747	17.9779	18.3012	18.0252
L-Tyrosine	1.2	182.1	136.1	positive	[M+H]+	Amino acids & derivatives	n. d.	n. d.	n. d.	14.7176	14.833	14.4565	15.0387	14.8504	14.8343	15.9634	15.1528	14.6329	n. d.	n. d.	n. d.	n. d.	n. d.	n. d.	15.964	16.445	15.7357	16.1683	16.7889	16.2817	16.8661	17.3678	16.9762	n. d.	n. d.	n. d.
L-Valine	0.81	116	100	negative	[M-H]-	Amino acids & derivatives	15.0283	15.2574	14.7889	14.3478	14.7757	14.1583	12.9878	11.0655	12.9069	13.9319	13.365	12.9467	n. d.	n. d.	n. d.	16.1738	15.858	15.4842	15.9674	16.3396	15.989	15.7089	15.9718	15.1075	15.8422	15.5855	15.8505	n. d.	n. d.	n. d.
N-Acetylglutamine	1.13333	189.2	84	positive	[M+H]+	Amino acids & derivatives	n. d.	n. d.	n. d.	12.7033	13.207	12.3915	n. d.	n. d.	n. d.	n. d.	n. d.	n. d.	n. d.	n. d.	n. d.	n. d.	n. d.	n. d.	14.8784	14.9916	14.6812	n. d.	n. d.	n. d.	n. d.	n. d.	n. d.	n. d.	n. d.	n. d.
Ornithine	1.19	133	70.1	positive	[M+H]+	Amino acids & derivatives	n. d.	n. d.	n. d.	8.73943	10.2781	9.73763	8.42792	n. d.	9.49071	n. d.	n. d.	n. d.	n. d.	n. d.	n. d.	n. d.	n. d.	n. d.	15.1385	15.8291	14.6526	14.6662	14.3283	14.4284	n. d.	n. d.	n. d.	n. d.	n. d.	n. d.
4-Guanidinobutyric acid	0.82	144.1	102	negative	[M-H]-	Amino acids & derivatives	n. d.	n. d.	n. d.	n. d.	n. d.	n. d.	16.718	16.2586	16.3412	15.5857	15.4695	15.7936	n. d.	n. d.	n. d.	n. d.	n. d.	n. d.	n. d.	n. d.	n. d.	17.2342	17.4414	17.1945	17.4596	17.5195	17.6466	n. d.	n. d.	n. d.
L-Pyroglutamic acid	1.15	130	84	positive	[M+H]+	Amino acids & derivatives	n. d.	n. d.	n. d.	n. d.	n. d.	n. d.	18.1784	18.5144	18.1181	n. d.	n. d.	n. d.	n. d.	n. d.	n. d.	n. d.	n. d.	n. d.	n. d.	n. d.	n. d.	16.3766	17.0699	17.7437	n. d.	n. d.	n. d.	n. d.	n. d.	n. d.
Maltotriose	2.16	503.4	218.1	negative	[M-H]-	Amino acids & derivatives	n. d.	n. d.	n. d.	n. d.	n. d.	n. d.	17.0094	16.5103	16.9914	15.3744	16.792	17.0662	n. d.	n. d.	n. d.	n. d.	n. d.	n. d.	n. d.	n. d.	n. d.	18.275	17.5903	17.6594	17.9837	17.6855	16.911	n. d.	n. d.	n. d.
L-Histidine	0.76	154.1	137	negative	[M-H]-	Amino acids & derivatives	n. d.	n. d.	n. d.	n. d.	n. d.	n. d.	n. d.	n. d.	n. d.	14.9037	14.3511	15.1348	n. d.	n. d.	n. d.	n. d.	n. d.	n. d.	n. d.	n. d.	n. d.	n. d.	n. d.	n. d.	16.5077	15.6895	16.0213	n. d.	n. d.	n. d.
Biocytin	2.8	371.1	209	positive	[M+H]+	Amino acids & derivatives	n. d.	n. d.	n. d.	15.41	15.6391	16.1865	n. d.	n. d.	n. d.	n. d.	n. d.	n. d.	n. d.	n. d.	n. d.	n. d.	n. d.	n. d.	15.0672	14.704	14.9106	n. d.	n. d.	n. d.	n. d.	n. d.	n. d.	n. d.	n. d.	n. d.
L-Arginine	0.75	175.2	116.1	positive	[M+H]+	Amino acids & derivatives	n. d.	n. d.	n. d.	n. d.	n. d.	n. d.	n. d.	n. d.	n. d.	18.1494	17.3479	17.9492	n. d.	n. d.	n. d.	n. d.	n. d.	n. d.	n. d.	n. d.	n. d.	n. d.	n. d.	n. d.	18.5509	18.977	18.6316	n. d.	n. d.	n. d.
L-Asparagine	0.77	131.1	114	negative	[M-H]-	Amino acids & derivatives	n. d.	n. d.	n. d.	17.2649	17.8907	16.62	n. d.	n. d.	n. d.	n. d.	n. d.	n. d.	n. d.	n. d.	n. d.	n. d.	n. d.	n. d.	18.4552	18.9495	18.1656	n. d.	n. d.	n. d.	n. d.	n. d.	n. d.	n. d.	n. d.	n. d.
L-Aspartate	0.88	134	74	positive	[M+H]+	Amino acids & derivatives	16.4295	15.9648	15.9589	n. d.	n. d.	n. d.	n. d.	n. d.	n. d.	n. d.	n. d.	n. d.	n. d.	n. d.	n. d.	16.4753	16.5841	16.8142	n. d.	n. d.	n. d.	n. d.	n. d.	n. d.	n. d.	n. d.	n. d.	n. d.	n. d.	n. d.
L-Glutamate	0.88	148.1	84	positive	[M+H]+	Amino acids & derivatives	n. d.	n. d.	n. d.	n. d.	n. d.	n. d.	n. d.	n. d.	n. d.	n. d.	n. d.	n. d.	18.3178	18.4724	18.6034	n. d.	n. d.	n. d.	n. d.	n. d.	n. d.	n. d.	n. d.	n. d.	n. d.	n. d.	n. d.	18.4281	18.2616	18.2479
L-Leucine	1.29	130.1	84	negative	[M-H]-	Amino acids & derivatives	n. d.	n. d.	n. d.	14.0934	14.5404	14.0824	n. d.	n. d.	n. d.	n. d.	n. d.	n. d.	n. d.	n. d.	n. d.	n. d.	n. d.	n. d.	14.9924	15.5607	14.7832	n. d.	n. d.	n. d.	n. d.	n. d.	n. d.	n. d.	n. d.	n. d.
L-Targinine	0.68	189	144	positive	[M+H]+	Amino acids & derivatives	n. d.	n. d.	n. d.	n. d.	n. d.	n. d.	n. d.	n. d.	n. d.	17.1835	17.358	17.1849	n. d.	n. d.	n. d.	n. d.	n. d.	n. d.	n. d.	n. d.	n. d.	n. d.	n. d.	n. d.	18.1626	17.9035	18.1106	n. d.	n. d.	n. d.
L-Threonine	0.76	118	73.9	negative	[M-H]-	Amino acids & derivatives	n. d.	n. d.	n. d.	15.4846	15.6837	15.041	n. d.	n. d.	n. d.	n. d.	n. d.	n. d.	n. d.	n. d.	n. d.	n. d.	n. d.	n. d.	15.7854	16.033	16.1674	n. d.	n. d.	n. d.	n. d.	n. d.	n. d.	n. d.	n. d.	n. d.
Dihydroxyacetone	1.19	89	59	negative	[M-H]-	Carbohydrates	n. d.	n. d.	n. d.	n. d.	n. d.	n. d.	22.3163	22.4773	22.7261	23.158	21.8684	23.0846	23.2786	23.5909	23.7536	n. d.	n. d.	n. d.	n. d.	n. d.	n. d.	20.3271	20.9481	20.7843	20.9071	21.9428	21.1598	21.04	21.3704	20.812
D-Lyxose	6.9	151.1	123	positive	[M+H]+	Carbohydrates	n. d.	n. d.	n. d.	n. d.	n. d.	n. d.	n. d.	n. d.	n. d.	n. d.	n. d.	n. d.	16.5859	15.9959	16.9081	n. d.	n. d.	n. d.	n. d.	n. d.	n. d.	n. d.	n. d.	n. d.	n. d.	n. d.	n. d.	14.3033	14.17	14.4492
Fructose 1-phosphate	0.72	259	97	negative	[M-H]-	Carbohydrates	12.0085	12.9877	12.8995	13.5108	13.3271	13.2645	13.7947	12.7575	12.8062	12.7815	12.2263	11.5779	13.4705	13.1848	10.7702	19.4601	19.3854	18.6687	20.9603	20.9747	20.4467	20.7567	20.5711	20.2029	21.1592	20.36	19.9812	20.0006	19.9621	19.3211
N-Acetyllactosamine	2.17	384	252	positive	[M+H]+	Carbohydrates	n. d.	n. d.	n. d.	n. d.	n. d.	n. d.	20.2441	20.3634	20.5216	n. d.	n. d.	n. d.	21.2122	20.7591	21.6127	n. d.	n. d.	n. d.	n. d.	n. d.	n. d.	18.7177	19.5678	19.7984	n. d.	n. d.	n. d.	19.7533	20.1523	20.9004
Raffinose	0.783333	505.2	163	positive	[M+H]+	Carbohydrates	n. d.	n. d.	n. d.	n. d.	n. d.	n. d.	17.0869	17.5416	16.863	n. d.	n. d.	n. d.	15.2822	16.5128	16.7868	n. d.	n. d.	n. d.	n. d.	n. d.	n. d.	15.1271	15.2217	15.5865	n. d.	n. d.	n. d.	14.3415	13.4845	14.5084
Trehalose	0.79	341.1	101	negative	[M-H]-	Carbohydrates	n. d.	n. d.	n. d.	23.9217	24.0114	24.2562	n. d.	n. d.	n. d.	n. d.	n. d.	n. d.	21.4707	21.9286	22.3179	n. d.	n. d.	n. d.	24.0818	23.323	23.2678	n. d.	n. d.	n. d.	n. d.	n. d.	n. d.	21.4434	19.6348	20.19
D-Erythrose 4-phosphate	1.2	201	91	positive	[M+H]+	Carbohydrates	14.0173	13.7071	13.6538	n. d.	n. d.	n. d.	n. d.	n. d.	n. d.	n. d.	n. d.	n. d.	n. d.	n. d.	n. d.	15.4396	15.3616	15.5008	n. d.	n. d.	n. d.	n. d.	n. d.	n. d.	n. d.	n. d.	n. d.	n. d.	n. d.	n. d.
Glycogen	0.77	665.1	161	negative	[M-H]-	Carbohydrates	n. d.	n. d.	n. d.	16.3937	16.5362	15.7523	n. d.	n. d.	n. d.	13.7294	12.7056	12.5373	n. d.	n. d.	n. d.	n. d.	n. d.	n. d.	15.0432	15.523	15.8028	n. d.	n. d.	n. d.	16.5901	16.4008	15.6385	n. d.	n. d.	n. d.
D-Galactarate	5.64	209	59	negative	[M-H]-	Carbohydrates	n. d.	n. d.	n. d.	n. d.	n. d.	n. d.	n. d.	n. d.	n. d.	14.6902	14.2189	14.3837	n. d.	n. d.	n. d.	n. d.	n. d.	n. d.	n. d.	n. d.	n. d.	n. d.	n. d.	n. d.	15.9398	15.6259	15.6111	n. d.	n. d.	n. d.
D-Glucono-1,5-lactone	0.76	177.1	99	negative	[M-H]-	Carbohydrates	n. d.	n. d.	n. d.	n. d.	n. d.	n. d.	n. d.	n. d.	n. d.	n. d.	n. d.	n. d.	17.5095	17.0904	17.2778	n. d.	n. d.	n. d.	n. d.	n. d.	n. d.	n. d.	n. d.	n. d.	n. d.	n. d.	n. d.	18.5183	18.4084	18.4445
D-Mannose	3.71	179.079	146	negative	[M-H]-	Carbohydrates	n. d.	n. d.	n. d.	19.7371	19.7278	19.953	19.826	19.9719	20.048	n. d.	n. d.	n. d.	18.9192	19.1999	19.6496	n. d.	n. d.	n. d.	19.072	19.0602	19.2187	19.0644	19.2438	19.1131	n. d.	n. d.	n. d.	18.8957	18.794	18.8284
Galactinol	0.81	341.1	179	negative	[M-H]-	Carbohydrates	n. d.	n. d.	n. d.	22.8353	23.0653	23.2557	n. d.	n. d.	n. d.	n. d.	n. d.	n. d.	20.3127	20.7709	21.1381	n. d.	n. d.	n. d.	22.9345	22.1072	22.0928	n. d.	n. d.	n. d.	n. d.	n. d.	n. d.	20.498	18.7382	19.208
Sucrose	0.8	341	119	negative	[M-H]-	Carbohydrates	n. d.	n. d.	n. d.	18.5212	18.6701	18.9915	n. d.	n. d.	n. d.	n. d.	n. d.	n. d.	n. d.	n. d.	n. d.	n. d.	n. d.	n. d.	18.5798	17.8331	17.9432	n. d.	n. d.	n. d.	n. d.	n. d.	n. d.	n. d.	n. d.	n. d.
Naringenin	5.56	271.1	151	negative	[M-H]-	Flavonoids	n. d.	n. d.	n. d.	n. d.	n. d.	n. d.	n. d.	n. d.	n. d.	n. d.	n. d.	n. d.	18.289	17.932	18.6093	n. d.	n. d.	n. d.	n. d.	n. d.	n. d.	n. d.	n. d.	n. d.	n. d.	n. d.	n. d.	13.241	12.8417	15.4533
Naringin	4.17	581.2	273	positive	[M+H]+	Flavonoids	n. d.	n. d.	n. d.	n. d.	n. d.	n. d.	n. d.	n. d.	n. d.	12.0061	11.7349	11.1505	10.4499	10.3252	11.0511	n. d.	n. d.	n. d.	n. d.	n. d.	n. d.	n. d.	n. d.	n. d.	14.3741	15.5889	15.3966	16.5143	17.0204	17.2203
Quinate	1.22	191	85	negative	[M-H]-	Flavonoids	23.0854	22.8319	22.8943	22.4466	22.7446	22.5585	22.6339	22.4649	22.4032	22.5202	22.0471	22.377	22.0127	22.2675	22.3348	22.6613	22.5933	22.3631	21.9561	22.0044	22.0919	21.6387	21.6866	21.6014	21.7777	22.0015	21.8148	20.8827	20.3531	20.7915
Isorhamnetin	5.64	315.1	151	negative	[M-H]-	Flavonoids	11.9801	12.1979	12.0444	n. d.	n. d.	n. d.	n. d.	n. d.	n. d.	n. d.	n. d.	n. d.	n. d.	n. d.	n. d.	15.2942	15.3739	15.4186	n. d.	n. d.	n. d.	n. d.	n. d.	n. d.	n. d.	n. d.	n. d.	n. d.	n. d.	n. d.
Luteolin	5.16667	287.1	153	positive	[M+H]+	Flavonoids	11.8508	12.4309	12.2733	n. d.	n. d.	n. d.	n. d.	n. d.	n. d.	n. d.	n. d.	n. d.	n. d.	n. d.	n. d.	13.9894	13.8883	13.9836	n. d.	n. d.	n. d.	n. d.	n. d.	n. d.	n. d.	n. d.	n. d.	n. d.	n. d.	n. d.
Sakuranetin	6.98	285.1	165	negative	[M-H]-	Flavonoids	9.86174	9.95122	9.20567	n. d.	n. d.	n. d.	n. d.	n. d.	n. d.	n. d.	n. d.	n. d.	n. d.	n. d.	n. d.	12.122	12.1808	11.906	n. d.	n. d.	n. d.	n. d.	n. d.	n. d.	n. d.	n. d.	n. d.	n. d.	n. d.	n. d.
Apigenin	5.95	301	286	positive	[M+H]+	Flavonoids	n. d.	n. d.	n. d.	13.1358	12.9158	12.9073	n. d.	n. d.	n. d.	11.1826	11.7386	11.8077	n. d.	n. d.	n. d.	n. d.	n. d.	n. d.	14.988	15.6053	15.3883	n. d.	n. d.	n. d.	14.8838	14.5844	14.6732	n. d.	n. d.	n. d.
Narcissin	4.15	479.2	317.2	positive	[M+H]+	Flavonoids	n. d.	n. d.	n. d.	13.6243	13.4772	14.2796	n. d.	n. d.	n. d.	n. d.	n. d.	n. d.	n. d.	n. d.	n. d.	n. d.	n. d.	n. d.	11.7943	11.3144	11.4163	n. d.	n. d.	n. d.	n. d.	n. d.	n. d.	n. d.	n. d.	n. d.
Quercetin	4.92	301	151	negative	[M-H]-	Flavonoids	n. d.	n. d.	n. d.	16.3524	16.2978	16.2873	n. d.	n. d.	n. d.	n. d.	n. d.	n. d.	n. d.	n. d.	n. d.	n. d.	n. d.	n. d.	14.175	13.6794	14.2176	n. d.	n. d.	n. d.	n. d.	n. d.	n. d.	n. d.	n. d.	n. d.
Rutin	3.71	611.16	302.94	postive	[M+H]+	Flavonoids	n. d.	n. d.	n. d.	15.9147	16.0939	15.5884	n. d.	n. d.	n. d.	n. d.	n. d.	n. d.	n. d.	n. d.	n. d.	n. d.	n. d.	n. d.	14.7222	13.8335	14.249	n. d.	n. d.	n. d.	n. d.	n. d.	n. d.	n. d.	n. d.	n. d.
Kaempferol 3-O-rutinoside	4	595.2	287	positive	[M+H]+	Flavonoids	n. d.	n. d.	n. d.	15.0702	14.9328	15.376	n. d.	n. d.	n. d.	12.8619	13.7315	14.4331	n. d.	n. d.	n. d.	n. d.	n. d.	n. d.	14.4251	14.4616	14.1356	n. d.	n. d.	n. d.	15.4481	15.6101	15.5346	n. d.	n. d.	n. d.
alpha-Linolenic acid	10.61	279.2	95.1	positive	[M+H]+	Lipids	n. d.	n. d.	n. d.	n. d.	n. d.	n. d.	n. d.	n. d.	n. d.	n. d.	n. d.	n. d.	16.8855	17.0892	16.7154	n. d.	n. d.	n. d.	n. d.	n. d.	n. d.	n. d.	n. d.	n. d.	n. d.	n. d.	n. d.	19.1278	18.6794	17.9591
Arachidic acid	11.15	313.303	159.2	positive	[M+H]+	Lipids	16.7957	16.348	16.96	n. d.	n. d.	n. d.	n. d.	n. d.	n. d.	n. d.	n. d.	n. d.	14.3773	14.574	13.9801	16.1983	14.6056	14.3301	n. d.	n. d.	n. d.	n. d.	n. d.	n. d.	n. d.	n. d.	n. d.	16.7735	15.7863	16.3283
Oleic acid	10.74	283.256	267.1	positive	[M+H]+	Lipids	21.4174	21.7966	20.9796	n. d.	n. d.	n. d.	n. d.	n. d.	n. d.	18.7626	19.7646	19.1613	18.4994	18.7878	19.1226	20.7112	19.7098	20.2935	n. d.	n. d.	n. d.	n. d.	n. d.	n. d.	21.3566	21.1436	21.0947	22.1419	20.719	20.3032
Palmitic acid	7.19	273.235	255.2	positive	[M+H]+	Lipids	n. d.	n. d.	n. d.	20.8556	20.8988	21.0111	n. d.	n. d.	n. d.	n. d.	n. d.	n. d.	19.4507	19.4688	19.083	n. d.	n. d.	n. d.	20.2259	20.2785	20.1148	n. d.	n. d.	n. d.	n. d.	n. d.	n. d.	21.0061	20.1065	20.3439
Stearic acid	6.69	285.3	230.2	positive	[M+H]+	Lipids	19.1189	18.7149	18.859	n. d.	n. d.	n. d.	n. d.	n. d.	n. d.	14.9555	16.7213	15.333	15.5178	15.2337	16.4413	18.1042	17.3362	18.7962	n. d.	n. d.	n. d.	n. d.	n. d.	n. d.	18.2237	17.7654	18.5048	18.5966	17.3364	17.6286
Stearoylcarnitine	7.51	426.3	285.2	positive	[M+H]+	Lipids	n. d.	n. d.	n. d.	n. d.	n. d.	n. d.	n. d.	n. d.	n. d.	n. d.	n. d.	n. d.	16.2855	15.7049	16.6079	n. d.	n. d.	n. d.	n. d.	n. d.	n. d.	n. d.	n. d.	n. d.	n. d.	n. d.	n. d.	9.81238	7.72214	10.0892
cis-9-Palmitoleic acid	6.73	253.058	151	negative	[M-H]-	Lipids	17.352	17.2833	17.4215	16.4926	16.0592	16.4947	n. d.	n. d.	n. d.	n. d.	n. d.	n. d.	n. d.	n. d.	n. d.	15.8355	15.4743	16.4663	15.3809	15.3481	15.063	n. d.	n. d.	n. d.	n. d.	n. d.	n. d.	n. d.	n. d.	n. d.
Arachidonic Acid (peroxide free)	11.15	313.303	159.2	positive	[M+H]+	Lipids	n. d.	n. d.	n. d.	12.8707	13.0454	13.0276	11.297	14.0329	12.1276	12.5039	12.7969	12.291	n. d.	n. d.	n. d.	n. d.	n. d.	n. d.	17.0044	16.536	16.6846	16.7568	17.3651	16.796	16.2416	16.1594	16.2042	n. d.	n. d.	n. d.
Eicosapentaenoic acid	5.55	301.1	151	negative	[M-H]-	Lipids	n. d.	n. d.	n. d.	12.8354	13.1018	12.6956	12.7967	14.4561	12.8236	12.5604	12.7421	10.6687	n. d.	n. d.	n. d.	n. d.	n. d.	n. d.	15.9018	15.8054	15.7812	16.367	16.4478	16.0603	16.3457	16.0278	16.1187	n. d.	n. d.	n. d.
Linoleic acid	2.4	281.3	166	positive	[M+H]+	Lipids	n. d.	n. d.	n. d.	n. d.	n. d.	n. d.	13.5757	13.4181	13.0281	n. d.	n. d.	n. d.	n. d.	n. d.	n. d.	n. d.	n. d.	n. d.	3.16993	3.16993	3.16993	15.3853	16.2543	16.1701	n. d.	n. d.	n. d.	n. d.	n. d.	n. d.
Mesaconic acid	0.64	131.1	114.1	positive	[M+H]+	Lipids	15.5067	15.9371	15.3119	15.7517	15.8718	15.7438	n. d.	n. d.	n. d.	14.9333	15.1822	15.3306	n. d.	n. d.	n. d.	15.9234	16.5309	16.4258	16.4445	16.1077	16.3183	n. d.	n. d.	n. d.	16.4533	15.8524	15.8238	n. d.	n. d.	n. d.
Adenosine 3',5'-cyclic phosphate (cAMP)	1.23	423	302	negative	[M-H]-	Nucleotide & derivates	n. d.	n. d.	n. d.	n. d.	n. d.	n. d.	n. d.	n. d.	n. d.	n. d.	n. d.	n. d.	19.9856	19.7777	20.2863	n. d.	n. d.	n. d.	n. d.	n. d.	n. d.	n. d.	n. d.	n. d.	n. d.	n. d.	n. d.	13.5379	13.3084	17.0909
Guanosine	1.51	284	152.2	postive	[M+H]+	Nucleotide & derivates	n. d.	n. d.	n. d.	n. d.	n. d.	n. d.	16.8771	17.0393	16.9855	17.0948	16.6406	17.0626	16.1146	16.4469	16.6187	n. d.	n. d.	n. d.	n. d.	n. d.	n. d.	15.8166	15.4714	15.2123	14.8755	15.6701	14.3878	15.1996	14.9381	14.7197
Purine	1.36667	121	94	positive	[M+H]+	Nucleotide & derivates	n. d.	n. d.	n. d.	n. d.	n. d.	n. d.	19.6648	19.2247	19.9893	19.1802	18.9158	19.0057	19.2423	20.5265	19.8023	n. d.	n. d.	n. d.	n. d.	n. d.	n. d.	16.7588	17.4892	17.8182	17.5482	18.614	17.9195	18.3053	18.678	18.897
trans-Zeatin	2.37	220.252	136.1	positive	[M+H]+	Nucleotide & derivates	n. d.	n. d.	n. d.	n. d.	n. d.	n. d.	15.9318	16.0428	16.1668	17.1115	15.6349	16.3566	16.9485	17.7625	17.5728	n. d.	n. d.	n. d.	n. d.	n. d.	n. d.	12.2453	13.1135	13.5662	12.397	15.1209	13.5038	12.5507	12.3845	14.0521
Adenosine	1.86	266	134	negative	[M-H]-	Nucleotide & derivates	n. d.	n. d.	n. d.	n. d.	n. d.	n. d.	18.512	18.3298	18.0287	17.9878	17.389	18.2157	n. d.	n. d.	n. d.	n. d.	n. d.	n. d.	n. d.	n. d.	n. d.	16.1809	16.1941	16.1346	14.8237	15.0721	15.316	n. d.	n. d.	n. d.
Cytidine	1.1	244.093	111.7	positive	[M+H]+	Nucleotide & derivates	n. d.	n. d.	n. d.	n. d.	n. d.	n. d.	16.3494	16.937	16.4675	n. d.	n. d.	n. d.	n. d.	n. d.	n. d.	n. d.	n. d.	n. d.	n. d.	n. d.	n. d.	13.3576	14.1028	13.8057	n. d.	n. d.	n. d.	n. d.	n. d.	n. d.
L-Fucose	0.83	163	71	negative	[M-H]-	Nucleotide & derivates	12.2256	12.5257	12.3743	n. d.	n. d.	n. d.	n. d.	n. d.	n. d.	n. d.	n. d.	n. d.	n. d.	n. d.	n. d.	13.8602	13.6384	13.736	n. d.	n. d.	n. d.	n. d.	n. d.	n. d.	n. d.	n. d.	n. d.	n. d.	n. d.	n. d.
Ribothymidine	1.8	259.085	127	positive	[M+H]+	Nucleotide & derivates	13.4893	13.8738	13.1728	n. d.	n. d.	n. d.	n. d.	n. d.	n. d.	n. d.	n. d.	n. d.	n. d.	n. d.	n. d.	15.5545	15.5415	15.5922	n. d.	n. d.	n. d.	n. d.	n. d.	n. d.	n. d.	n. d.	n. d.	n. d.	n. d.	n. d.
Deoxyinosine	1.68	253.1	137	positive	[M+H]+	Nucleotide & derivates	n. d.	n. d.	n. d.	14.0333	14.2206	14.1062	n. d.	n. d.	n. d.	11.924	11.2525	13.2907	n. d.	n. d.	n. d.	n. d.	n. d.	n. d.	14.9663	16.4943	15.8766	n. d.	n. d.	n. d.	15.3562	14.9141	15.787	n. d.	n. d.	n. d.
1,7-Dimethylxanthine	2.51	179.1	122	negative	[M-H]-	Nucleotide & derivates	n. d.	n. d.	n. d.	n. d.	n. d.	n. d.	18.8618	18.6064	18.8446	n. d.	n. d.	n. d.	n. d.	n. d.	n. d.	n. d.	n. d.	n. d.	n. d.	n. d.	n. d.	17.2363	17.2353	17.8569	n. d.	n. d.	n. d.	n. d.	n. d.	n. d.
5'-Deoxyadenosine	1.96	252	136	positive	[M+H]+	Nucleotide & derivates	n. d.	n. d.	n. d.	15.4254	15.1558	15.018	15.3546	15.4869	15.3283	n. d.	n. d.	n. d.	n. d.	n. d.	n. d.	n. d.	n. d.	n. d.	14.1848	14.1665	14.3899	13.8521	13.3671	13.6768	n. d.	n. d.	n. d.	n. d.	n. d.	n. d.
2-Hydroxyadenine	0.77	152.1	135	positive	[M+H]+	Nucleotide & derivates	n. d.	n. d.	n. d.	n. d.	n. d.	n. d.	n. d.	n. d.	n. d.	15.3153	14.7228	15.1684	n. d.	n. d.	n. d.	n. d.	n. d.	n. d.	n. d.	n. d.	n. d.	n. d.	n. d.	n. d.	12.6437	13.4261	12.2126	n. d.	n. d.	n. d.
3'-O-methyladenosine	2.31	282.1	149.6	positive	[M+H]+	Nucleotide & derivates	n. d.	n. d.	n. d.	15.7782	15.2422	15.4517	n. d.	n. d.	n. d.	n. d.	n. d.	n. d.	n. d.	n. d.	n. d.	n. d.	n. d.	n. d.	15.8816	15.8077	16.2129	n. d.	n. d.	n. d.	n. d.	n. d.	n. d.	n. d.	n. d.	n. d.
Adenine	1.14	136.1	119.1	positive	[M+H]+	Nucleotide & derivates	n. d.	n. d.	n. d.	n. d.	n. d.	n. d.	19.5968	19.7755	19.7951	19.8793	19.6257	19.7049	19.5497	19.8334	19.8118	n. d.	n. d.	n. d.	n. d.	n. d.	n. d.	19.403	19.1995	19.3022	19.353	19.4061	19.2409	19.3746	19.4609	19.4113
Citramalic acid	1	147	87.1	negative	[M-H]-	Organic acids	16.8991	17.337	16.7349	17.0024	17.339	16.8328	17.0347	16.6948	16.7067	17.3225	17.1027	16.5221	16.4068	16.7693	17.021	18.4721	18.2723	18.2912	18.4103	18.2604	17.9876	18.1364	18.0303	17.768	18.1392	18.0753	18.1009	18.2474	18.4281	18.0986
Glyceric acid	1.24	105	88	negative	[M-H]-	Organic acids	n. d.	n. d.	n. d.	n. d.	n. d.	n. d.	15.6705	15.3655	15.2712	14.2083	14.3528	15.0587	14.0867	13.8913	14.6321	n. d.	n. d.	n. d.	n. d.	n. d.	n. d.	16.2074	16.0311	16.1326	15.6877	16.275	16.0016	15.8549	15.7548	16.1633
Methoxyacetic acid	1.19	89	59	negative	[M-H]-	Organic acids	n. d.	n. d.	n. d.	n. d.	n. d.	n. d.	n. d.	n. d.	n. d.	n. d.	n. d.	n. d.	17.1505	17.5046	17.6309	n. d.	n. d.	n. d.	n. d.	n. d.	n. d.	n. d.	n. d.	n. d.	n. d.	n. d.	n. d.	11.4001	11.7375	13.168
Pectin (Galacturonic acid)	0.79	193	113.1	negative	[M-H]-	Organic acids	n. d.	n. d.	n. d.	n. d.	n. d.	n. d.	n. d.	n. d.	n. d.	n. d.	n. d.	n. d.	16.8726	16.4513	17.5096	n. d.	n. d.	n. d.	n. d.	n. d.	n. d.	n. d.	n. d.	n. d.	n. d.	n. d.	n. d.	8.80976	9.3076	11.242
Homoveratric acid	4.08	195.074	121	negative	[M-H]-	Organic acids	n. d.	n. d.	n. d.	11.4349	12.1774	8.66738	11.6699	11.8877	11.8866	11.8168	12.1737	11.5565	n. d.	n. d.	n. d.	n. d.	n. d.	n. d.	14.6799	15.8792	15.9505	14.1819	15.0703	14.2504	14.4201	15.1733	14.5237	n. d.	n. d.	n. d.
Picolinic acid	1.21	124.03	106	positive	[M+H]+	Organic acids	n. d.	n. d.	n. d.	15.6631	15.2324	15.3872	n. d.	n. d.	n. d.	n. d.	n. d.	n. d.	n. d.	n. d.	n. d.	n. d.	n. d.	n. d.	13.602	14.7266	14.8622	n. d.	n. d.	n. d.	n. d.	n. d.	n. d.	n. d.	n. d.	n. d.
D-galacturonic acid	0.79	195	180	positive	[M+H]+	Organic acids	n. d.	n. d.	n. d.	n. d.	n. d.	n. d.	16.6958	17.6014	16.4264	n. d.	n. d.	n. d.	n. d.	n. d.	n. d.	n. d.	n. d.	n. d.	n. d.	n. d.	n. d.	14.0778	16.0903	16.4997	n. d.	n. d.	n. d.	n. d.	n. d.	n. d.
Succinylacetone	2.72	158.1	74	negative	[M-H]-	Organic acids	n. d.	n. d.	n. d.	n. d.	n. d.	n. d.	17.7003	17.6206	17.0952	n. d.	n. d.	n. d.	n. d.	n. d.	n. d.	n. d.	n. d.	n. d.	n. d.	n. d.	n. d.	15.7453	16.1636	15.7717	n. d.	n. d.	n. d.	n. d.	n. d.	n. d.
3-Indolepropionic acid	5.08	190.08	130	positive	[M+H]+	Organic acids	n. d.	n. d.	n. d.	n. d.	n. d.	n. d.	n. d.	n. d.	n. d.	14.754	14.3246	14.4393	n. d.	n. d.	n. d.	n. d.	n. d.	n. d.	n. d.	n. d.	n. d.	n. d.	n. d.	n. d.	10.4478	12.1295	11.5483	n. d.	n. d.	n. d.
Methylacetoacetic acid	5.08	115	97	negative	[M-H]-	Organic acids	n. d.	n. d.	n. d.	n. d.	n. d.	n. d.	n. d.	n. d.	n. d.	15.3905	14.4855	14.1149	n. d.	n. d.	n. d.	n. d.	n. d.	n. d.	n. d.	n. d.	n. d.	n. d.	n. d.	n. d.	15.7945	15.3608	15.2587	n. d.	n. d.	n. d.
2-Oxoadipic acid	1.04	159.1	87	negative	[M-H]-	Organic acids	19.0159	18.9595	19.0838	n. d.	n. d.	n. d.	n. d.	n. d.	n. d.	18.6978	18.5483	18.7754	n. d.	n. d.	n. d.	18.9451	18.7739	18.725	n. d.	n. d.	n. d.	n. d.	n. d.	n. d.	19.1261	18.808	18.8092	n. d.	n. d.	n. d.
cis-Aconitate	0.75	173.016	137	negative	[M-H]-	Organic acids	n. d.	n. d.	n. d.	17.2148	17.3578	17.2694	n. d.	n. d.	n. d.	16.748	16.7236	16.7383	n. d.	n. d.	n. d.	n. d.	n. d.	n. d.	17.6964	17.4075	17.7303	n. d.	n. d.	n. d.	17.5909	17.134	17.0991	n. d.	n. d.	n. d.
L-Malic acid	1.22	133	73	negative	[M-H]-	Organic acids	n. d.	n. d.	n. d.	22.0638	22.1531	22.0361	n. d.	n. d.	n. d.	22.2273	21.812	22.0674	21.6368	21.8236	21.69	n. d.	n. d.	n. d.	22.3712	22.3479	22.1552	n. d.	n. d.	n. d.	22.3768	22.2315	22.2005	22.2823	22.0781	22.2165
Arbutin	1.48	271.1	107.9	negative	[M-H]-	Others	14.4521	14.8313	14.8793	16.0858	15.4533	15.7019	15.5323	15.2714	15.177	14.0211	14.7931	14.4854	13.4222	13.741	14.001	15.8626	16.2265	15.8273	17.9489	17.5127	17.6596	18.3431	17.6549	18.2876	17.6675	17.5496	16.961	17.5569	16.7821	16.3662
D-Threitol	0.8	123.1	87	positive	[M+H]+	Others	n. d.	n. d.	n. d.	n. d.	n. d.	n. d.	16.3874	16.5039	17.4872	17.8334	16.3965	17.6299	17.9534	18.1247	18.2255	n. d.	n. d.	n. d.	n. d.	n. d.	n. d.	14.4055	14.6304	15.1161	14.9319	16.959	16.1802	15.9586	16.0171	17.3292
Hydroxyacetone	0.71	74	57	positive	[M+H]+	Others	14.0901	14.5226	14.4042	14.6444	14.9573	15.5345	14.4196	13.8827	14.0609	14.1853	13.886	13.638	14.4561	13.7648	14.6119	15.4657	15.4559	15.0172	16.7367	16.3747	16.6455	16.3859	16.3416	16.1289	16.5097	16.2726	16.1939	15.8546	15.9509	15.3995
Salicylic acid	2.66	137.1	93.1	negative	[M-H]-	Others	n. d.	n. d.	n. d.	14.8127	15.2323	14.5503	13.8942	14.4428	14.1118	13.0642	14.0424	12.8852	12.3827	13.0517	13.6196	n. d.	n. d.	n. d.	16.5063	16.2655	15.9538	16.5202	16.6171	16.1674	15.8649	16.4713	15.7119	16.3042	15.8625	15.1079
Allopurinol	1.16	137	110	positive	[M+H]+	Others	14.3062	14.1288	14.4226	n. d.	n. d.	n. d.	n. d.	n. d.	n. d.	n. d.	n. d.	n. d.	n. d.	n. d.	n. d.	11.8537	12.5807	12.1652	n. d.	n. d.	n. d.	n. d.	n. d.	n. d.	n. d.	n. d.	n. d.	n. d.	n. d.	n. d.
Dopamine	1.07	154	137.2	positive	[M+H]+	Others	11.0836	12.3005	11.9498	n. d.	n. d.	n. d.	n. d.	n. d.	n. d.	n. d.	n. d.	n. d.	n. d.	n. d.	n. d.	14.6585	14.9131	14.8085	n. d.	n. d.	n. d.	n. d.	n. d.	n. d.	n. d.	n. d.	n. d.	n. d.	n. d.	n. d.
Indole-3-pyruvic acid	5.43	204.1	186.1	positive	[M+H]+	Others	11.0454	11.531	11.144	n. d.	n. d.	n. d.	n. d.	n. d.	n. d.	n. d.	n. d.	n. d.	n. d.	n. d.	n. d.	14.0973	13.854	13.9163	n. d.	n. d.	n. d.	n. d.	n. d.	n. d.	n. d.	n. d.	n. d.	n. d.	n. d.	n. d.
Mevalonic acid	1.36	147.07	59	negative	[M-H]-	Others	10.6357	12.5253	11.1063	n. d.	n. d.	n. d.	n. d.	n. d.	n. d.	n. d.	n. d.	n. d.	n. d.	n. d.	n. d.	14.4709	14.1831	14.1861	n. d.	n. d.	n. d.	n. d.	n. d.	n. d.	n. d.	n. d.	n. d.	n. d.	n. d.	n. d.
Ribitol	0.77	151	59	negative	[M-H]-	Others	12.6928	13.3209	13.5034	12.5131	13.4404	12.9204	n. d.	n. d.	n. d.	n. d.	n. d.	n. d.	n. d.	n. d.	n. d.	14.7456	15.0657	14.1992	14.8126	14.983	14.7427	n. d.	n. d.	n. d.	n. d.	n. d.	n. d.	n. d.	n. d.	n. d.
(+)-Abscisic acid	4.95	263	153.1	negative	[M-H]-	Others	n. d.	n. d.	n. d.	16.5049	15.9004	16.075	15.6017	15.911	15.8316	n. d.	n. d.	n. d.	n. d.	n. d.	n. d.	n. d.	n. d.	n. d.	14.7901	14.4126	15.0246	14.8316	14.3746	14.0685	n. d.	n. d.	n. d.	n. d.	n. d.	n. d.
Betaine	0.81	118.1	59	positive	[M+H]+	Others	n. d.	n. d.	n. d.	11.6597	11.5924	11.7282	n. d.	n. d.	n. d.	n. d.	n. d.	n. d.	n. d.	n. d.	n. d.	n. d.	n. d.	n. d.	14.1556	14.398	13.9837	n. d.	n. d.	n. d.	n. d.	n. d.	n. d.	n. d.	n. d.	n. d.
Glycolate	1.39	74.05	59	positive	[M+H]+	Others	n. d.	n. d.	n. d.	16.0727	16.2001	15.8819	16.7116	16.3118	16.5485	16.442	16.3439	16.5318	n. d.	n. d.	n. d.	n. d.	n. d.	n. d.	17.6843	17.4165	17.1346	17.5588	17.5362	17.5923	17.8579	18.1733	17.7217	n. d.	n. d.	n. d.
Indole	2.45	118	91	positive	[M+H]+	Others	n. d.	n. d.	n. d.	20.1762	19.7558	20.2547	19.9024	19.6707	19.7674	19.1585	18.9469	19.3312	n. d.	n. d.	n. d.	n. d.	n. d.	n. d.	16.3773	15.0764	17.8528	16.8929	17.2946	16.924	15.6444	17.232	16.629	n. d.	n. d.	n. d.
Dihydrouracil	1.19	115	98.2	positive	[M+H]+	Others	16.4393	15.7062	16.0921	16.2971	16.6189	15.3567	n. d.	n. d.	n. d.	n. d.	n. d.	n. d.	n. d.	n. d.	n. d.	16.3157	16.7669	16.4676	17.099	17.5447	17.1068	n. d.	n. d.	n. d.	n. d.	n. d.	n. d.	n. d.	n. d.	n. d.
Isocitrate	0.81	191	111	negative	[M-H]-	Others	n. d.	n. d.	n. d.	n. d.	n. d.	n. d.	16.3599	16.3891	15.715	15.7664	16.3832	17.1461	n. d.	n. d.	n. d.	n. d.	n. d.	n. d.	n. d.	n. d.	n. d.	17.8124	17.0919	17.3584	17.6522	16.9286	17.546	n. d.	n. d.	n. d.
Maleic acid	1.26	115.011	71	negative	[M-H]-	Others	n. d.	n. d.	n. d.	18.9739	19.0666	18.9761	n. d.	n. d.	n. d.	19.1647	18.7104	19.0467	18.6495	18.8377	18.7148	n. d.	n. d.	n. d.	19.3709	19.217	19.0316	n. d.	n. d.	n. d.	19.2731	19.1449	19.121	19.124	19.0235	19.1576
Pyruvaldehyde	1.39	74.05	46.2	positive	[M+H]+	Others	n. d.	n. d.	n. d.	15.5072	15.6861	15.8686	n. d.	n. d.	n. d.	n. d.	n. d.	n. d.	n. d.	n. d.	n. d.	n. d.	n. d.	n. d.	15.5611	15.0004	14.9446	n. d.	n. d.	n. d.	n. d.	n. d.	n. d.	n. d.	n. d.	n. d.
Caffeic Acid	3.29	179	135	negative	[M-H]-	Phenylpropanoids	n. d.	n. d.	n. d.	13.7219	13.5486	13.8713	n. d.	n. d.	n. d.	11.2101	13.0758	13.0702	11.1145	13.1521	13.0478	n. d.	n. d.	n. d.	15.4291	15.5455	16.5975	n. d.	n. d.	n. d.	15.7621	15.8421	16.0802	16.0241	15.7082	15.3974
Homovanillic acid	3.14	181.1	122	negative	[M-H]-	Phenylpropanoids	n. d.	n. d.	n. d.	n. d.	n. d.	n. d.	n. d.	n. d.	n. d.	n. d.	n. d.	n. d.	16.7695	16.8666	16.8944	n. d.	n. d.	n. d.	n. d.	n. d.	n. d.	n. d.	n. d.	n. d.	n. d.	n. d.	n. d.	11.4142	11.8153	13.3565
Isoferulic acid	3.92	195.058	145	positive	[M+H]+	Phenylpropanoids	n. d.	n. d.	n. d.	n. d.	n. d.	n. d.	n. d.	n. d.	n. d.	n. d.	n. d.	n. d.	21.2712	20.9259	22.2815	n. d.	n. d.	n. d.	n. d.	n. d.	n. d.	n. d.	n. d.	n. d.	n. d.	n. d.	n. d.	14.6044	15.1173	19.0023
Rosmarinic Acid	4.15	359.3	196.7	negative	[M-H]-	Phenylpropanoids	14.6535	14.9156	14.6002	n. d.	n. d.	n. d.	n. d.	n. d.	n. d.	n. d.	n. d.	n. d.	n. d.	n. d.	n. d.	16.1307	16.0198	15.896	n. d.	n. d.	n. d.	n. d.	n. d.	n. d.	n. d.	n. d.	n. d.	n. d.	n. d.	n. d.
Capsaicin	7.45	308.2	184.1	positive	[M+H]+	Phenylpropanoids	n. d.	n. d.	n. d.	14.913	14.1999	14.9513	14.7873	14.6636	14.5643	n. d.	n. d.	n. d.	n. d.	n. d.	n. d.	n. d.	n. d.	n. d.	12.2807	12.7896	12.6076	12.4432	12.8544	12.9044	n. d.	n. d.	n. d.	n. d.	n. d.	n. d.
Matairesinol	5.4	359.1	137	positive	[M+H]+	Phenylpropanoids	n. d.	n. d.	n. d.	14.8735	14.8638	14.8787	14.8688	14.7918	14.7638	14.6853	14.7683	13.1759	n. d.	n. d.	n. d.	n. d.	n. d.	n. d.	16.2512	16.5281	16.1409	15.9522	16.4774	15.9859	16.162	15.0433	15.9592	n. d.	n. d.	n. d.
Phenol	1.21	96.04	68.05	positive	[M+H]+	Phenylpropanoids	n. d.	n. d.	n. d.	15.0379	15.044	16.5358	15.1214	15.0552	15.4656	n. d.	n. d.	n. d.	n. d.	n. d.	n. d.	n. d.	n. d.	n. d.	12.4682	11.0871	10.4179	13.1489	11.8294	10.8429	n. d.	n. d.	n. d.	n. d.	n. d.	n. d.
Phenyl acetate	3.09	137.3	94.2	positive	[M+H]+	Phenylpropanoids	n. d.	n. d.	n. d.	13.4637	13.4948	13.1169	13.4884	13.009	12.9337	11.9035	12.7919	12.9448	n. d.	n. d.	n. d.	n. d.	n. d.	n. d.	14.6113	14.8027	14.8515	14.8403	15.3951	15.0256	14.8532	14.8895	15.1098	n. d.	n. d.	n. d.
Scopoletin	4.14	193.1	133	positive	[M+H]+	Phenylpropanoids	n. d.	n. d.	n. d.	14.8748	14.8599	14.2666	15.2509	16.257	15.8446	16.2245	15.4936	15.4956	n. d.	n. d.	n. d.	n. d.	n. d.	n. d.	13.0721	13.2468	13.0312	12.4087	13.144	13.4107	12.9409	13.61	13.2309	n. d.	n. d.	n. d.
4-Hydroxycinnamic acid	3.71	163.047	119	negative	[M-H]-	Phenylpropanoids	13.9212	13.7284	14.0917	n. d.	n. d.	n. d.	n. d.	n. d.	n. d.	n. d.	n. d.	n. d.	n. d.	n. d.	n. d.	14.8837	14.8109	14.7788	n. d.	n. d.	n. d.	n. d.	n. d.	n. d.	n. d.	n. d.	n. d.	n. d.	n. d.	n. d.
Chlorogenic acid	2.82	355.1	162.8	positive	[M+H]+	Phenylpropanoids	15.7284	16.1598	15.0974	n. d.	n. d.	n. d.	n. d.	n. d.	n. d.	n. d.	n. d.	n. d.	n. d.	n. d.	n. d.	15.0804	15.026	14.4037	n. d.	n. d.	n. d.	n. d.	n. d.	n. d.	n. d.	n. d.	n. d.	n. d.	n. d.	n. d.
Folinic acid	2.34	474.2	327.1	positive	[M+H]+	Vitamins	n. d.	n. d.	n. d.	n. d.	n. d.	n. d.	n. d.	n. d.	n. d.	n. d.	n. d.	n. d.	14.5806	13.178	16.6086	n. d.	n. d.	n. d.	n. d.	n. d.	n. d.	n. d.	n. d.	n. d.	n. d.	n. d.	n. d.	17.5647	17.03	17.9865
4-Pyridoxic acid	1.73	182.1	138	negative	[M-H]-	Vitamins	15.4825	15.9508	15.8744	15.8449	15.8486	15.7857	15.4744	15.6382	15.2937	n. d.	n. d.	n. d.	n. d.	n. d.	n. d.	n. d.	n. d.	n. d.	13.8111	13.9494	13.3706	13.491	13.7124	13.7362	n. d.	n. d.	n. d.	n. d.	n. d.	n. d.
Pantetheine	2.78	279.13	149	positive	[M+H]+	Vitamins	12.8134	13.0814	12.4837	n. d.	n. d.	n. d.	n. d.	n. d.	n. d.	12.1914	11.7509	11.9762	n. d.	n. d.	n. d.	14.867	15.1702	14.5227	n. d.	n. d.	n. d.	n. d.	n. d.	n. d.	15.251	14.9594	15.2532	n. d.	n. d.	n. d.
Pyridoxal 5'-phosphate	2.14	246	96.9	negative	[M-H]-	Vitamins	13.9056	14.4238	14.2054	14.3226	14.1845	13.2199	13.0219	13.4066	12.2582	13.3802	12.4039	12.1853	n. d.	n. d.	n. d.	15.7826	15.3965	15.8911	16.1004	16.1044	15.7717	15.1505	15.831	15.5544	16.3087	15.9212	15.6513	n. d.	n. d.	n. d.
Acetomenaphthone	0.8	258.2	104.2	positive	[M+H]+	Vitamins	n. d.	n. d.	n. d.	14.1105	13.8296	13.6562	n. d.	n. d.	n. d.	14.139	14.1307	14.0557	n. d.	n. d.	n. d.	n. d.	n. d.	n. d.	15.6185	15.4584	14.059	n. d.	n. d.	n. d.	15.1847	15.7398	15.7574	n. d.	n. d.	n. d.
Anthranilic acid (Vitamin L1)	3.9	138.05	92.1	positive	[M+H]+	Vitamins	n. d.	n. d.	n. d.	18.2266	18.636	18.5314	18.7534	18.8223	18.9218	18.3527	18.6904	18.5191	n. d.	n. d.	n. d.	n. d.	n. d.	n. d.	19.5712	19.688	19.3017	19.3563	19.6364	19.3032	19.7175	19.6478	19.5674	n. d.	n. d.	n. d.
Arecoline	0.67	156.1	83	positive	[M+H]+	Vitamins	n. d.	n. d.	n. d.	14.6539	14.6673	15.214	15.3738	14.8507	14.8123	14.5852	14.711	15.0703	n. d.	n. d.	n. d.	n. d.	n. d.	n. d.	15.7849	16.3906	15.6542	15.9863	15.8888	15.7207	16.3548	15.8135	16.2941	n. d.	n. d.	n. d.
Nicotine	1.27	163.124	130	positive	[M+H]+	Vitamins	n. d.	n. d.	n. d.	13.404	13.5397	13.4721	n. d.	n. d.	n. d.	n. d.	n. d.	n. d.	n. d.	n. d.	n. d.	n. d.	n. d.	n. d.	15.0094	15.7853	14.5961	n. d.	n. d.	n. d.	n. d.	n. d.	n. d.	n. d.	n. d.	n. d.
Retinol (Vitamin A)	6.64	286.8	133	positive	[M+H]+	Vitamins	n. d.	n. d.	n. d.	n. d.	n. d.	n. d.	15.2091	12.9571	11.9154	11.0252	11.7621	13.8408	n. d.	n. d.	n. d.	n. d.	n. d.	n. d.	n. d.	n. d.	n. d.	16.2495	16.5763	16.1675	15.595	15.5725	15.3175	n. d.	n. d.	n. d.
Pyridoxine	1.14	170.1	134.1	positive	[M+H]+	Vitamins	n. d.	n. d.	n. d.	14.5462	14.7135	14.2099	n. d.	n. d.	n. d.	16.4663	15.5513	15.3572	n. d.	n. d.	n. d.	n. d.	n. d.	n. d.	15.583	15.2595	14.7271	n. d.	n. d.	n. d.	14.5781	14.5088	13.6448	n. d.	n. d.	n. d.
Nicotinamide	1.35	123.1	79.9	positive	[M+H]+	Vitamins	n. d.	n. d.	n. d.	n. d.	n. d.	n. d.	n. d.	n. d.	n. d.	n. d.	n. d.	n. d.	15.7711	17.212	17.8537	n. d.	n. d.	n. d.	n. d.	n. d.	n. d.	n. d.	n. d.	n. d.	n. d.	n. d.	n. d.	13.1869	12.3249	14.4871
Thiamine	0.81	265.1	122.1	positive	[M+H]+	Vitamins	n. d.	n. d.	n. d.	18.8414	18.4705	18.8752	n. d.	n. d.	n. d.	n. d.	n. d.	n. d.	n. d.	n. d.	n. d.	n. d.	n. d.	n. d.	17.9402	17.7798	18.3623	n. d.	n. d.	n. d.	n. d.	n. d.	n. d.	n. d.	n. d.	n. d.

## Sheet: Table S2
Table S2. Gene expression data matrix of wolfberry fruits.
ID	B1_1	B1_2	B1_3	B2_1	B2_2	B2_3	B3_1	B3_2	B3_3	B4_1	B4_2	B4_3	B5_1	B5_2	B5_3	R1_1	R1_2	R1_3	R2_1	R2_2	R2_3	R3_1	R3_2	R3_3	R4_1	R4_2	R4_3	R5_1	R5_2	R5_3
CCG000003	122.19	98.22	112.2	70.07	72.35	135.75	77.89	89.85	148.67	113.87	169.62	179.39	305.22	424.67	341.71	58.5	80.22	59.74	74.44	91.75	97.57	163.64	124.73	221.85	156.12	130.64	74.28	203.43	161.1	147.08
CCG000006	83.53	84.92	119.22	74.65	84.75	72.2	87.97	62.98	89.96	70.89	71.26	82.45	68.66	86.19	63.68	69.19	61.89	65.46	60.53	74.9	59.6	58.78	75.05	58.17	89.59	79.87	62.88	79	77.24	73.84
CCG000008	0	0	0	0	0	0	0	0	0	0	0	0	0	0	0	0.03	0	0	0.07	0.02	0.03	0.01	0	0.02	0	0	0.02	0	0	0.02
CCG000009	15.95	14.31	13.29	18.67	18.35	12.65	19.05	18.41	13.52	15.55	17.46	15.39	12.39	11.79	11.8	17.88	17.25	22.76	13.75	12.43	11.77	15.02	14.47	12.48	16.06	18.48	18.59	21.35	31.54	22.89
CCG000014	0.17	0.37	0	0	0.34	0	0.62	0.37	0.2	0.24	0.43	0.13	0.66	0.06	0.15	0.04	0	0.18	0.08	0	0	0	0	0	0	0	0.05	0	0	0
CCG000018	19.22	26.9	29.36	19.7	23.27	22.32	22.57	16.91	25.63	23.82	30.6	24.74	29.61	29.5	28.4	53.33	58.36	51.63	69.93	71.91	61.41	79.44	80.49	82.03	52.6	59.55	46.34	51.72	41.78	46.21
CCG000020	5.93	8.14	6.97	5.31	6.52	6.26	4.54	4.32	4.18	4.04	6.03	3.3	4.28	5.35	2.53	3.76	3.58	4.59	3.27	1.47	1.47	1.26	1.81	1.12	0.53	1.13	1.29	0.69	1.51	1.31
CCG000021	0.03	0	0	0	0	0	0	0	0	0	0	0	0	0	0	0	0	0	0	0	0	0	0	0	0	0	0	0	0	0
CCG000023	49.52	67.21	50.01	94.81	65.96	51.55	129.66	154.38	121.92	125.35	106.86	146.16	88.05	74.76	102.28	21.52	21.75	26.66	54.21	59.25	54.78	68.91	98.25	70.49	86.34	100.55	70.94	136.41	72.07	123.87
CCG000028	0.12	0.14	0	0	0.13	0	0	0	0.07	0	0	0	0	0	0	0	0.13	0	0	0	0	0	0	0	0	0	0	0	0	0
CCG000029	42.64	40.89	16.92	18.17	25.88	13.3	21.83	23.14	14.5	24.55	22.68	16.33	42.88	33.7	20.63	39.22	55.12	33.43	10.34	8.53	6.44	6.46	6.17	5.36	7.6	6.47	5.84	18.44	15.48	21.93
CCG000030	0	0	0	0	0.25	0	0	0	0.07	0	0	0	0	0	0	2.13	1.09	1.83	2.39	3.08	1.54	0.8	1.14	0.33	0.7	0.72	2.54	1.14	1.75	1.08
CCG000031	2.27	1.6	1.23	1.02	1.45	1.14	0.86	0.97	0.85	0.46	1.08	0.64	0.7	1.5	0.55	0	0	0	0	0	0	0	0	0	0	0	0	0	0	0
CCG000035	6.25	2.49	4.05	4.6	2.86	6.52	2.36	4.78	11.14	4.98	2.69	2.27	1.72	0.87	2.26	0.07	0.18	0.07	0.58	0.07	0.53	0.5	0.8	0.13	1.55	0.23	0.92	0.61	0.42	0
CCG000036	0	0	0	0	0	0	0	0	0	0	0	0	0.4	0.17	0.15	1.97	1.96	2.44	1.49	0.97	0.34	2.26	1.48	1.84	3.88	1.92	3.58	2.53	5.68	1.9
CCG000039	28	30.14	35.39	40.2	38.33	40.9	36.15	48.67	43.53	39.55	47.15	48.03	45.15	52.83	46.99	13.1	9.74	12.15	16.18	15.48	17.65	10.35	8.43	11.47	8.42	7.85	13.02	10.04	11.03	10.47
CCG000043	0	0	0	0	0.15	0	0	0	0.12	0.14	0	0	0	0.14	0.08	0.06	0.17	0.28	0.51	0.67	0.31	0.63	0.34	0.79	0.3	0.93	0.54	0.84	0.32	0.5
CCG000044	4.04	6.24	3.29	2.68	4.74	3.76	0	0.58	0.92	0.64	0.34	1.39	0.21	0.18	0.7	2.47	1.9	1.73	2.33	2.2	1.4	3.04	2.51	1.32	2.09	2.59	1.27	1.63	1.4	1.19
CCG000045	3.82	4.51	4.61	2.72	3.72	3.27	2.25	2.25	2.55	2.18	2.54	2.25	3.86	4.15	2.39	1.87	2.29	2.57	1.01	0.89	1.22	0.65	0.45	1.02	0.78	0.97	0.8	1.33	1.5	1.39
CCG000048	0	0	0	0	0	0	0	0	0	0.05	0	0	0	0	0	0	0	0	0.05	0	0	0	0	0	0	0	0	0	0	0
CCG000049	83.04	90.7	76.52	96.57	81.06	100.83	57.36	73.81	44.88	54.03	43.54	39.43	27.75	34.74	26.98	67.62	60.71	69.92	45.34	45.67	42.3	9.28	9.31	10.87	12.16	13.79	37.59	15.9	33.9	14.03
CCG000050	60.76	51.88	58.19	62.3	56.25	58.99	43.46	58.54	25.86	32.2	29.03	25.17	16.95	21.07	14.34	42.37	35.89	45.25	32.97	25.49	25.84	6.37	9.03	7.49	9.7	11.1	28.98	11.03	23.5	13.1
CCG000051	131.96	137.99	109.51	180.51	149.7	131	177.61	198.92	130.82	179.23	204.62	134.35	126.26	139.13	121.04	117.67	124.29	159.46	172.79	204.7	162.06	185.55	137.87	199.01	168.4	168.65	222.85	244.87	161.71	273.21
CCG000052	0	0	0	0	0	0	0	0	0	0	0	0	0	0	0	0.03	0	0	0	0	0.06	0.02	0	0	0	0	0.04	0.09	0	0.03
CCG000054	103.35	97.87	110.68	123.62	98.64	114.29	119.12	137.64	124.45	98.35	111.34	104.64	117.14	119.27	119.28	92.78	98.34	99.8	107	117.27	100.63	98.43	89.69	99.71	108.72	95.36	75.62	109.2	70.19	101.01
CCG000059	0	0	0	0	0	0	0	0	0	0	0	0	0	0	0	0	0	0	0.03	0.05	0	0	0	0	0	0	0	0	0.06	0
CCG000065	0.4	0	0.25	0	0.1	0	0	0	0.18	0.1	0.13	0	0	0.07	0.18	0.14	0	0.09	0.18	0	0	0	0	0	0.05	0	0	0	0	0
CCG000067	0	0	0	0	0	0	0	0	0	0	0	0	0	0	0	0	0	0	0	0	0	0	0	0	0	0	0.17	0	0	0
CCG000075	0	0	0	0	0	0	0	0	0	0	0	0	0	0	0	0	0	0	0	0	0.05	0	0	0	0	0	0	0	0	0
CCG000083	55.77	47.32	38.33	59.64	62.47	42.64	72.11	63.68	46.72	76.09	80.39	51.71	50.54	48.94	37.96	51.5	42.93	52.62	44.39	38.87	42.35	33.62	46.93	31.45	34.93	47.83	42.36	45.6	64.66	49.98
CCG000084	0.12	0	0	0	0.13	0	0	0	0	0	0	0	0	0.09	0	0.77	0.57	0.6	0.03	0.12	0	0.05	0	0.21	0.2	0	0	0	0.07	0
CCG000085	35.34	41.08	32.14	48.31	45.64	35.27	65.02	74.77	48.9	77.35	73.38	58.47	46.84	48.79	39.67	62.07	51.76	67.24	63.59	73.49	78.38	117.11	98.23	115.99	128.77	110.44	125.94	133.34	95.87	138.4
CCG000089	0.19	0.41	0	0	0.77	0	0.69	0.55	0.77	1.82	0.72	3.11	3.41	6.01	3.74	0	0	0	0	0	0	0	0	0	0	0	0	0	0	0
CCG000090	0	0	0	0	0	0	0	0	0	0	0	0	0	0	0	0.23	0	0	0	0	0	0	0	0	0	0	0	0	0	0
CCG000092	27.24	25.29	22.98	13.47	14.78	22.06	15.35	19.9	26.24	17.79	20.37	18.62	23.05	28.49	20.65	20.19	25.24	18.19	18.07	21.26	27.26	17.62	15.21	23.92	11.17	12.18	13.99	24.72	27.86	24.56
CCG000093	0	0	0.21	0.25	0.18	0	0.32	0.06	0.63	0.29	0.27	0.13	0.07	0.32	0.76	0	0	0.07	0.04	0	0.02	0	0.05	0.05	0.09	0.02	0	0	0	0.06
CCG000095	23.86	18.09	22.79	20.58	15.38	12.45	19.91	26.52	19.83	33.28	30.51	20.9	40.76	36.06	29.4	10.97	16.65	15.07	7.74	7	5.27	4.89	7.26	2.93	6.28	6.23	10.37	7.59	15.37	7.18
CCG000096	144.09	158.18	156.75	124.73	189.44	160.96	150.07	136.93	171.39	162.66	190.72	153.79	178.75	159.73	133.4	148.43	116.68	148.76	212.77	169.31	155.42	192.23	219.74	156.55	150.19	150.93	159.15	85.61	128	86.24
CCG000097	48.89	55.12	43.5	44.77	45.68	44.2	38.27	42.11	39.86	36.22	39.47	29.91	48.85	72.66	33.33	44.97	41.16	46.39	40.9	39.85	34.45	36.04	40.12	39.59	49.01	46.42	41.03	34.46	39.7	35.4
CCG000098	1.02	0	0.86	0.75	0.18	0.73	0	1.27	0	1.01	0.66	0	3.68	9.53	0.81	0.32	0.85	0.6	0.39	0.41	0.38	0.13	0.46	0.77	1.55	0.52	0.78	0.25	0.58	0.43
CCG000099	38.57	28.57	33.79	39.64	24.82	29.49	41.69	34.69	20.98	27.61	45.75	29.71	32.03	34.3	21.08	3.14	2.88	2.81	5.53	5.49	7.96	7.09	11.16	5.81	7.26	17.11	9.97	4.84	12.56	3.55
CCG000101	0	0	0	0	0	0	0	0	0	0	0	0	0	0	0	0.83	1.47	1.67	0	0.09	0.08	0	0	0	0	0	0.23	0	0.2	0
CCG000104	0	0	0	0	0	0	0	0	0	0	0	0	0	0	0	3.4	4.04	2.52	4.35	2.45	1.65	1.42	2.58	1.73	1.97	2.95	2.22	3.03	2.14	2.35
CCG000108	0.46	0	1.17	1.37	0.72	2.98	0.43	1.73	1.37	0.91	1.2	1.77	0.93	1.44	0.69	1.61	2.14	1.64	0	1.79	2.4	1.05	1	1.97	0.74	1.42	2.57	2.68	1.85	1.41
CCG000109	1.25	0.28	0.95	2.95	1.04	1.6	1.4	2.43	0.81	1.11	2.26	1.34	1.9	1.81	0.45	39.89	36.85	42.2	13.68	21.3	15.16	17.15	9.4	17.23	19.01	17.9	41.34	35.63	48.02	34.69
CCG000116	80.24	99.53	66.92	84.83	94.34	64.31	83.22	67.12	47.72	52.92	55.49	36.22	37.46	42.71	26.54	81.31	92.98	99.28	90.26	101.94	73.4	34.58	37.63	41.56	25.9	37.08	18.21	57.33	45.94	62.7
CCG000117	0	0	0	0.15	0	0	0	0.15	0.06	0	0.13	0.16	0.08	0.07	0	26.74	21.28	26	23.99	19.82	15.46	17.17	19.27	14.72	22.23	25.84	23.23	24.67	30.52	23.82
CCG000118	0	0	0	0	0	0	0	0	0	0.26	0	0	0	0	0	2.62	1.5	2.28	1.46	2.42	1.78	0.6	0.85	0.52	1.34	1.08	2.15	2.41	3.52	2.68
CCG000119	0	0	0	0	0	0	0	0	0	0	0	0	0	0	0	0	0	0	0	0	0.01	0	0	0	0.08	0	0	0.02	0	0.05
CCG000120	0	0	0	0	0	0	0.47	1.71	0.45	1.37	0.33	1.55	0	0.17	0.38	0	0	0	0	0.24	0	0.95	1.09	0.72	1.15	1.55	0.66	1.77	1.08	2.51
CCG000128	1.71	0.84	1.97	2.56	1.59	1.77	3.68	3.37	1.98	3.42	3.34	2.57	0.64	0.72	2.03	1.22	1.23	1.7	0.63	0.59	0.9	0.29	0.19	0.18	0.5	0.21	0.32	0.4	0.28	0.35
CCG000136	14.49	19.83	13.33	16.29	9.52	13.77	14.71	17.02	13.86	13.53	11.26	18.5	17.1	13	11.83	9.59	6.73	9.8	7.68	7.86	9.7	4.85	3.66	7.15	5.07	3.86	10.8	5.63	8.46	7.55
CCG000145	0	0.36	0	0.47	0.99	0	0	0.71	0	0.16	0	0	0	0	0	1.03	0.06	0.35	0.88	0.38	0.43	0.12	0	0.54	0	0	1.24	0.15	1.45	0
CCG000148	3.82	2.74	4.09	6.19	3.3	3.04	1.45	2.61	4.9	3.25	3.25	3.06	2.38	1.2	1.84	0	0.05	0.14	0.27	0.09	0.09	0.1	0.14	0.22	0	0.17	0.04	0.19	0.22	0
CCG000152	84.18	94.09	110.3	83.25	99.17	65.34	107.68	101.16	73.58	109.37	96.69	82.84	101.59	99.22	115.26	191.55	241.05	147.68	114.24	87.03	84.37	123.89	173.36	108.68	141.9	178.24	246.04	161.7	210.74	141.18
CCG000153	10.63	15.46	13.14	14.66	12.92	14.11	13.45	12.56	14.03	11.35	12.15	13.63	15.98	13.21	13.41	17.64	17.66	18.2	15.33	16.12	15.65	13.72	12.27	15.14	11.88	13.8	13.43	14	14.72	14.51
CCG000157	7.52	10.54	7.72	6.35	7.74	6.68	11.8	10.23	13.91	6.23	7.87	11.91	6.78	6.16	9.6	2.17	2.14	2.9	2.32	2.8	2.44	1.9	3.59	2.14	1.79	1.67	0.87	1.97	1.94	1.28
CCG000161	0	0	0	0	0	0	0	0	0	0	0	0	0	0	0	2.1	2.14	2.64	1.6	1.6	1.52	1.31	0.62	1.12	0.88	1.69	0.59	1.51	1.78	0.96
CCG000162	0	0	0	0	0	0	0	0	0	0	0	0	0	0	0	1.47	1.39	2.16	0.45	2	1.97	1.65	0.26	0.41	0.52	0.62	0.95	2.58	0.69	0.37
CCG000169	0	0	0	0	0	0.03	0	0	0	0	0.04	0	0	0	0	0.51	0.2	0.36	0.3	0.55	0.27	0.18	0	0.34	0.22	0.19	0.08	0.23	0.21	0.16
CCG000170	0	0	0	0	0	0.27	0	1.15	0.15	0	0	0	0	0	0	1.31	2.56	0.8	0.83	0.99	0.23	1.16	0.55	0.14	0.14	0.39	0	1.85	3.21	1.43
CCG000171	26.61	23.68	29.91	28	23.52	25.74	25.42	29.53	37.4	28.27	26.5	35.14	24.01	24.66	32.69	25.01	26.31	23.02	24.26	25.2	24.95	20.19	20.49	21.92	25.03	23.02	19.47	24.19	28.97	25.39
CCG000172	8.45	9.06	13.69	9.18	6.11	13.48	6.51	7.82	16.04	7.5	7.75	13.43	13.09	20.26	21.08	7.95	8.69	7.9	8.01	11.04	12.11	18.33	19.72	21.08	29.64	27.44	13.78	20.61	12.45	19.46
CCG000175	0.49	0	0	0	0	0	0	0	0	0	0	0	0	0	0	61.64	0.35	38.05	29.62	48.01	41.8	1.21	2.78	8.5	0.79	1.39	10.92	0	1.12	0
CCG000176	0	0	0	0	0.23	0	0.2	0	0	0	0	0	0	0	0	0	0	0	0	0	0	0	0	0	0	0.06	0	0	0	0
CCG000177	0.06	0.2	0.08	0	0.06	0.06	0	0	0	0	0	0	0	0	0	0.36	0.67	0.27	0.11	0.12	0	0	0	0	0	0	0.04	0	0	0
CCG000180	11.56	14.26	15.48	11.23	14.01	15.57	10.12	12.26	11.43	9.77	10.55	9.54	14.36	14.15	12.34	23.74	27.64	26.94	16.76	14.44	13.21	11.12	10.6	12.63	9.54	11.44	11.86	10.51	13.58	10.19
CCG000181	0	0.14	0	0	0	0	0	0	0	0	0	0	0	0	0	0.3	0.32	0.11	0.24	0	0.17	0	0	0.14	0	0.26	0	0	0.15	0
CCG000182	0	0.17	0.09	0	0.08	0	0	0.22	0	0	0	0.23	0	0	0	0.14	0.08	0.1	0.07	0.07	0.07	0.06	0	0	0	0.04	0	0	0.09	0
CCG000183	0.46	0.47	0.42	0	0.17	0.22	0	0	0.22	0.25	0	0.13	0.07	0.17	0.05	0.33	0.22	0.45	0.1	0.28	0.08	0.03	0.25	0	0	0.06	0.05	0	0.1	0.04
CCG000184	4.9	4.74	6.68	4.08	3.28	5.51	3.49	3.85	4.77	2.67	1.83	2.06	0.62	0.89	4.6	10.93	13.23	13.61	12.32	16.22	8.5	12.33	24.76	7.06	5.17	8.79	10.23	2.11	13.25	3.43
CCG000185	6.76	8.12	8.69	11.14	7.49	6.78	7.18	11.01	8.47	6.41	7.81	8.17	9.22	7.71	8.97	7.18	7.16	8.49	3.61	5.37	5.77	4.7	3.2	4.46	3.87	3.09	5.72	7.52	6.32	6.41
CCG000186	11.93	6.34	6.03	21.08	8.34	9.16	44.75	51.35	42.61	56.48	56.44	66.14	12.26	8.78	26.43	6.45	5.07	6.15	14.83	15.62	19.16	10.04	15.99	14.83	8.56	11.79	43.35	7.41	22.94	9.88
CCG000189	22.71	26.05	33.76	34.37	34.35	27.28	98.41	67.7	56.95	75.18	74.66	76.93	57.67	92.79	74.27	6.44	7.11	6.68	16.4	13.32	8.24	4.52	9.58	3.25	5.13	7.97	3.42	6.34	20.89	5.45
CCG000190	54.18	51.26	65.73	23.45	33.23	37.98	50.76	31.54	28.67	39.19	43.25	97.27	59.41	100.97	87.75	13.76	18.87	18.61	16.44	9.7	12.73	7.22	9.8	6.78	8.66	14.02	2.66	9.39	3.88	8.67
CCG000191	0.33	0	0.11	0.25	0.09	0.09	0	0	0.3	0.25	0	0	0	0	0.1	0.23	0.41	0.3	0.15	0	0	0.03	0	0	0.09	0	0	0	0	0
CCG000192	11.26	11.71	4.16	10.78	11.4	4.38	12.06	9.23	5.15	10.46	11.68	6.42	14.02	10.83	5.73	10.85	9.28	12.41	9.3	8.57	7.69	9.38	10.55	7.1	4.35	5.25	10.2	4.69	10.81	4.5
CCG000193	15.76	11.53	14.12	6.57	6.97	10.42	16.45	8.25	7.09	13.66	17.12	26.86	15.31	28.62	22.69	3.09	4.26	5.93	5.45	2.15	4.43	1.68	4.22	1.33	2.89	4.62	0.76	2.15	1.67	2.5
CCG000194	0.33	0	0	0.25	0.17	0.09	0	0	0.05	0	0	0.51	0	0	0	0.62	0.74	0.26	0	0.16	0.07	0	0	0	0	0	0	0	0	0
CCG000195	0.09	0	0	0.13	0.09	0.37	0	0.26	0	0	0	0.78	0.27	0	0	0.2	0.27	0.15	0	0.08	0	0.03	0	0.19	0.09	0	0	0	0.15	0
CCG000196	12.11	11.64	4.57	10.72	9.6	5.94	9.85	9.69	6.11	7.46	12.28	7.43	10.41	8.94	4.12	6.44	6.4	8.2	3.35	3.1	2.32	1.17	1.54	0.58	1.44	1.49	2.01	2.7	3.39	2.33
CCG000197	1.86	2.07	0.64	0.75	1.93	2.08	0.32	0.51	0.5	0.17	0.44	0	0.41	0.58	0.1	0.43	0.12	0.75	0.19	0.33	0.23	0	0	0.05	0.05	0.04	0	0.16	0	0
CCG000198	0	0	0	0	0	0	0	0	0	0	0	0	0	0	0	0.04	0.12	0	0.23	0	0.07	0.6	0.09	0.19	0.4	0.17	0	0.2	0.24	0.59
CCG000199	33.38	37.29	42.13	54.84	38.37	41.23	70.79	84.92	78.67	83.3	81.35	82.03	95.9	110.36	101.09	65.3	66.08	63.31	84.75	91.04	86.37	152.3	125.85	163.54	258.79	271.2	140.54	285.69	154.45	300.33
CCG000200	3.54	5.03	5.36	0.62	2.99	3.07	0.28	0.45	0.39	0.21	0.62	0.32	0.6	0.54	0.43	12.55	13.85	15.55	9.91	5.49	4.96	0.35	0.55	0.53	0.18	0.43	0.31	1.09	0.53	1.12
CCG000202	5.01	6	2.39	4.31	3.05	5.75	6.7	9.6	6.82	5.02	4.14	4.18	2.79	3.52	8.42	3.88	4.06	5.35	5.25	7.06	9.62	6.69	4.05	11.35	6.87	6.03	2.64	13.49	3.81	13.93
CCG000203	16.24	12.62	14.23	8.51	6.21	11.09	20.19	20.44	18.42	17.08	18.92	20.47	12.22	34.32	14.67	11.66	12.1	11.56	24.02	24.04	33.06	17.97	23.18	27.05	24.04	24.51	33.95	30.07	24.7	28.83
CCG000205	0.9	0.21	0.6	0.76	1.18	0.61	0.62	0.07	0.2	0.37	0.06	0.43	0.08	0.1	0.03	0.68	0.29	0.56	0.35	0.32	0.59	0.07	0.1	0.03	0.05	0	0.43	0.02	0.19	0.34
CCG000208	0	0	0	0	0.08	0	0	0	0	0	0	0	0	0	0	2.54	1.55	1.38	0.87	1.14	1.06	0.3	0.58	0.54	0.17	0.27	0.52	0.29	0.86	0.26
CCG000209	0	0	0	0	0	0	0	0	0	0	0	0	0	0	0	0.14	0.19	0.11	0.13	0.2	0.02	0.09	0.1	0.05	0.05	0.02	0.11	0.06	0.09	0.12
CCG000210	0.88	0.15	0.43	0.99	1.69	0.43	1.64	1.52	0.56	0.73	1.66	0.1	1.78	1.4	0.96	0.78	0.98	1.17	1.37	1.27	1.12	0.43	0.83	0.42	1.16	1.38	0.62	2.44	1.46	2.71
CCG000211	26.68	26.42	13.11	21.59	26.58	7.78	21.52	17.14	3.55	15.31	18.54	2.31	36.81	35.59	3.49	24.56	31.27	27.62	14.55	10.98	15.94	25.67	22.05	25.33	30.01	20.07	6.28	40.32	17.58	47.12
CCG000212	19.89	21.65	19.49	16.16	17.43	18.23	14.64	15.63	17.94	15.16	13.64	16	30.38	24.97	19.8	19.36	20.62	25.8	22.3	40.95	31.32	88.78	49.79	96.73	155.48	89.17	37.49	170.42	31.13	146.86
CCG000213	0	0	0	0	0	0	0	0	0	0	0	0	0	0	0	0	0	0	0	0	0	0	0	0	0	0	0	0	0.09	0
CCG000218	6.43	7.54	7.98	7.13	6.91	10.12	6.31	5.56	6.4	7.55	10.17	7.56	8.65	9.64	5.83	13.8	12.33	13.67	11.34	12.01	12.04	15.15	9.98	12.78	8.74	10.36	13.41	8.67	10.3	8.62
CCG000219	0	0	0	0	0	0	0	0	0	0	0	0	0	0	0	0	0	0	0	0	0	0	0	0.07	0	0	0	0	0	0
CCG000223	12.38	11.34	13.64	12.62	13.61	11.24	13.86	18.89	14.54	10.62	9.69	12.4	8.34	10.98	10.03	15.64	17.33	23.16	36.59	40.71	35.58	21.76	22.43	27.44	23.59	34.49	17.36	26.53	23.64	33.92
CCG000228	0	0	0.16	0.19	0	0.27	0	0	0.07	0	0	0	0	0	0	0	0.05	0	0.06	0	0	0	0	0	0	0	0	0	0	0
CCG000229	0	0	0	0	0	0	0	0	0	0	0	0	0	0	0	0	0	0	0	0	0	0	0	0	0	0	0.04	0	0	0
CCG000231	0	0	0	0	0	0	0	0	0.02	0	0.04	0	0	0	0	0	0	0	0	0	0	0.01	0	0	0	0	0	0	0	0
CCG000232	38.73	49.61	42.33	12.6	71.17	27.97	7.25	6.76	5.3	4.92	3.37	4.47	21.3	19.7	7.54	130.48	21.44	81.82	30.06	5.2	6.76	1.13	1.53	1.25	0.13	0.89	0.88	0.31	0.99	0.4
CCG000233	0.99	3.1	3.02	2.63	3.72	1.27	4.82	4.45	2.94	4.5	5.64	2.12	2.06	3.02	2.36	12.85	8.75	15.12	15.79	19.45	22.56	24.53	18.23	26.79	22.1	33.18	39.53	28.76	58.87	26.28
CCG000246	222.89	243.95	90.77	74.99	131.49	75.94	51.15	38.65	43.85	31.9	22.95	21.08	16.89	8.04	16.85	130.69	134.96	62.68	17.91	11.7	7.36	1.06	0.96	1.81	0.68	0.43	1.21	0.55	1.16	0.23
CCG000249	84.61	85.23	72.74	74.14	74.42	76.36	63	83.67	78.27	64.26	67.08	68.05	94.72	101.67	83.62	73.06	84.37	79.13	49.17	58.57	61.3	68.9	44.52	72.65	70.15	58.93	52.39	74.08	57.13	74.32
CCG000253	0	0	0	0	0	0	0	0	0.04	0.07	0.09	0	0	0	0.02	0	0	0	0	0	0	0	0	0	0	0	0	0	0	0
CCG000258	0	0	0	0	0	0	0	0	0	0	0	0	0	0	0	0	0	0	0.06	0.09	0	0	0	0.16	0	0	0	0	0.03	0
CCG000262	0	0	0	0	0	0	0	0	0	0	0	0	0	0	0	0	0.04	0	0	0	0	0	0	0	0	0	0	0	0	0
CCG000265	13.03	21.74	11.52	3.77	25.36	5.95	1.55	0.56	1.16	0.07	0.68	0.46	0.54	0.16	0.45	27.65	34.81	18.19	4.08	0.8	0.54	0.09	0.32	0.21	0	0.23	0	0.11	0	0.08
CCG000269	0	0	0	0	0	0	0	0	0	0	0	0	0	0	0	0	0	0.03	0	0	0.03	0	0	0	0	0	0.07	0	0.02	0
CCG000274	0.74	1.52	0.47	0.36	0.97	0.43	0.33	0.26	0.15	0.07	0.18	0.03	0.1	0.02	0.1	0.03	0.03	0.11	0.02	0	0	0	0	0	0	0	0	0	0	0.02
CCG000276	0.39	0.23	0.09	0.36	0.26	0.3	0.26	0.58	0.27	0.07	0.45	0.37	0	0.1	0.17	0.03	0.06	0.06	0.18	0.17	0.17	0.11	0.34	0.06	0.32	0.43	1.18	0.66	0.4	0.37
CCG000277	0.23	0.19	0.11	0.04	0.56	0.36	0.42	0.21	0.17	0.17	0.22	0.13	0.16	0.47	0.08	0.07	0.08	0.09	0.05	0.03	0.09	0.01	0.06	0	0	0.04	0	0	0.06	0
CCG000279	1.3	0.89	0.41	1.04	0.83	0.57	0.49	1.45	0.85	0.81	2.62	0.99	1.03	0.91	0.65	1.43	3.12	8.29	2.39	2.17	1.93	0.42	0.41	0.91	0.65	0.51	0.65	0.58	0.17	0.42
CCG000280	1.8	1.8	3.92	0.91	0.64	2.78	2.66	1.67	3.37	1.95	2.8	1.98	2.03	2.57	1.88	2.49	1.69	0.55	3.05	4.06	4.23	0.84	1.43	0.52	5.27	0.7	0.24	1.4	0.63	0.82
CCG000281	48.53	51.84	27.84	30.04	26.05	21.2	64.68	44.35	53.65	47.76	44.17	60.57	54.61	70.28	54.75	7.48	10.38	11.87	9.01	15.61	14.73	15.84	16.93	13.1	46.36	16.27	34.88	25.33	13.63	16.87
CCG000283	53.41	65.27	60.48	45.18	58.01	63.7	24.63	27.27	31.82	18.68	15.54	14.66	21.23	18.52	14.6	84.73	91.49	95.66	62.98	64.76	55.66	26.12	20.39	33.02	23.44	24.51	16.22	21.34	15.86	21.01
CCG000284	57.15	59.66	50.94	118.4	80.26	67.99	85.15	134.25	79.07	59.98	56.47	74.04	50.06	51.7	53.08	157.48	138.08	178.01	126.79	147.39	160.44	97.9	60.14	99.62	105.87	122.9	114.94	172.72	147.65	146.91
CCG000285	13.84	20.9	16.09	13.4	22.24	26.67	10.61	16.42	17.16	13.85	20.81	10.35	20.52	19.41	12.71	20.72	18.91	24.48	17.44	20.19	23.91	19.21	13.31	17.29	13.99	12.99	18.7	20.94	20.21	15.85
CCG000286	2.42	4.01	2.2	3.47	3.62	1.8	1.57	3.86	2.53	2.27	3.69	1.03	2.51	1.78	2.04	3.24	3.01	3.9	2.58	2.87	2.95	1.76	2.44	1.3	0.78	0.72	1.32	1.95	2.23	1.85
CCG000290	69.22	61.95	14.7	177.98	63.38	16.01	658.29	445.54	176.56	711.03	637.79	505.47	1658.04	1321.97	757.8	128.89	131.53	232.73	173.96	145.34	91.17	4.73	7	3.22	3.04	10.82	2.29	26.19	8.14	30.89
CCG000295	0.11	0	0	0	0	0	0	0	0	0	0.29	0	0	0	0	0.1	0.16	0	0	0	0	0	0	0	0	0	0	0	0	0
CCG000296	500.53	599.56	338.6	416.88	468.1	229.64	224.71	175.34	130.86	91.04	59.42	65.35	23.98	20.22	22.9	427.39	445.76	648.79	582.84	597.34	393.97	158.08	121.31	118.26	41.87	67.19	14.24	114.05	80.74	212.85
CCG000297	29.8	26.93	27.4	16.63	22.68	18.78	11.25	9.82	14.9	9.76	7.77	15.94	10.15	9.21	16.57	12.68	15.37	13.29	9.84	10.23	8.74	4.71	4.03	5.28	4.85	4.65	6.38	5.22	4.92	6.06
CCG000298	46.26	42.28	51.43	44.39	35.91	36.04	39.93	36.77	39.22	29.43	29.88	31.73	20.44	22.6	23.86	21.76	28.17	17.41	9.83	10.15	8.98	8.98	11.11	7.93	18	11.4	8.32	8.96	10.84	10.14
CCG000299	27.37	25.74	27.19	16.47	20.1	23.3	16.06	16.73	22.91	17.14	21.22	20.8	21.39	20.16	27.99	25.09	30.86	24.53	22.77	23.23	23.72	30.75	24.05	32.22	30.93	28.96	22.62	30.71	25.93	26.6
CCG000303	3.58	2.2	2.26	6.94	2.79	2.84	4.01	8.07	4.68	3.94	4	2.82	1.07	2.14	2.22	5.75	4.66	6.18	10.4	15.91	9.8	22.08	26.21	15.39	8.06	10.53	22.54	4.13	9.59	4.26
CCG000305	6.31	7.31	5.91	8.51	6.31	6.44	5.85	6.61	6.33	6.76	5.17	5.1	6.52	5.07	5.18	6.31	4.64	7.17	5.14	5.8	5.36	5.09	3.08	5.43	4.1	3.51	4.67	5.06	4.51	4.89
CCG000306	50.73	58.19	44.25	39.59	47.21	38.28	38.62	41.17	37.6	36.43	40.53	35.98	40.05	53.59	36.89	18.14	18.28	16.86	12.83	11.94	16.45	8.89	5.27	11.24	11.03	14.14	20.02	13.87	20.71	12.59
CCG000307	172.02	198.11	179.22	131.61	218.08	153.29	155.31	133.34	166.46	171.49	232.51	158.77	185.41	178.22	156.35	156.12	130.72	149.02	173.21	153.14	167.84	231.93	287.15	216.42	153.32	160.88	135.81	81.35	144.41	76.77
CCG000314	0	0	0	0	0	0	0	0	0	0	0	0	0	0	0	0	0	0	0	0	0	0.07	0	0	0	0	0	0	0	0
CCG000317	196.78	132.59	150.21	30.86	25.08	76.49	19.82	11.95	47.38	17.56	11.83	22.78	6.6	5.97	61.39	4.42	11.92	5.22	10.66	5.75	11.71	25.27	57.6	15.39	70.74	34.48	44.41	5.55	9.67	4.72
CCG000318	0.16	0	0.39	0.23	0	0.5	1.45	0	0.18	0.31	0	0	0	0	0	0	0.06	0	0	0.22	0	0	0.17	0	0.5	0.16	1.62	0	0	0
CCG000319	0.36	0.13	0.15	0.36	0.57	0.26	0	0.27	0	0.24	0.16	0	0	0	0.07	0.84	0.77	1.66	1.08	1.81	0.95	1.11	0.75	0.61	0.19	0.43	1.14	0.2	0.89	0.18
CCG000320	0.31	0.13	0.2	0.98	0.25	0.97	0.29	0.41	0.42	0.27	0.3	0.84	0	0	0.12	0.02	0.08	0.07	0.22	0.27	0.34	0	0	0	0	0	0	0	0	0
CCG000321	5.93	8.09	13.26	11.92	11.18	11.82	20.45	21.05	23.52	11.78	14.81	22.59	12.27	15.34	14.32	20.13	19.39	22.45	29.94	38.98	25.25	20.51	28.63	18.79	28.94	44.43	28.71	53.75	58.1	49.1
CCG000323	0.14	0.2	0	0.27	0.23	0	0.08	0.94	0.48	0.89	0.99	0.28	0.07	0	0.08	0.04	0.06	0	0	0	0	0	0	0	0	0	0	0	0	0
CCG000325	0	0	0	0	0	0	0	0	0	0	0	0	0.13	0	0	0	0	0	0	0	0	0	0	0	0	0	0	0	0	0.08
CCG000328	29.18	31.62	22.8	7.12	34.44	8.46	10.12	4.05	4.64	4.98	3.31	5.92	1.46	2.33	3.74	7.85	9.03	6.29	2.26	0.92	0.49	0.22	0.39	0.33	0.94	0.34	0.38	1.06	0.58	0.41
CCG000329	0	0	0	0	0	0	0	0	0	0	0	0	0	0	0	0.1	0.48	0.6	1.24	0.76	1.41	5.23	9.14	7.71	9.83	9.5	8.45	6.14	8.78	7.95
CCG000331	48.19	42.19	52.38	37.68	39.26	53.39	31.42	42.72	44.37	28.25	29.21	41.34	37.86	38.57	41.01	34.01	37.15	34.72	26.62	29.78	31.83	25.13	15.27	31.74	29.53	25.85	37.49	34.42	22.22	35.56
CCG000333	0.05	0.05	0.35	0.31	0.29	0.1	0.61	0.35	0.18	0.82	0.63	0.46	0.35	0.22	0.06	0.01	0	0.06	0.02	0	0	0.03	0.02	0.03	0	0	0.18	0	0.3	0
CCG000334	11.14	15.66	13.59	10.4	14.4	5.9	7.95	6.37	3.27	4.39	8.12	4.13	3.1	7.48	3.97	27.65	26.48	23.53	9.52	7.71	6.39	2.26	3.84	3.99	2.23	2.77	4.41	2.61	3.57	3.53
CCG000335	0	0	0	0	0	0	0	0	0	0	0	0	0	0	0	0	0	0	0	0	0	0	0	0.02	0	0	0	0	0	0
CCG000336	0	0	0	0	0	0	0	0	0	0	0	0	0	0	0	5.2	7.47	3.31	1.05	0.04	0.39	0.07	0.66	0	0	0.27	0.11	0	0	0
CCG000337	0	0	0	0	0	0	0	0	0	0	0	0	0	0.02	0	0	0	0	0	0	0	0	0	0	0	0	0	0	0	0
CCG000338	0.15	0	0	0	0	0	0	0	0	0	0	0	0	0	0	6.44	6.74	8	2.38	1.72	1.8	0.5	0.56	0.67	1.59	1.82	0.87	1.43	1.35	1.43
CCG000339	0	0	0	0	0	0	0	0	0	0	0	0	0	0	0	0.24	1.07	1.59	2.01	1.86	2.44	0.07	0.3	1.29	0.5	1.14	0.39	0.74	1.35	4.88
CCG000340	1044.98	642.27	1398.74	866.6	551.99	780.84	217.48	167.44	767.63	262.23	33.61	82.58	42.67	34.08	92.09	224.55	391.14	288.46	54.04	47.58	64.24	31.16	36.01	22.49	33.28	26.17	56.73	5.93	13.03	7.04
CCG000341	10.11	9.35	7.16	7.38	10.8	4.59	4.15	3.85	3.01	3.39	4.06	1.31	6.36	3.61	2.34	11.98	10.1	12.87	11.88	10.09	7.65	2.75	4.42	4.29	4.87	3	4.29	5.65	4.27	5.99
CCG000342	0.49	0.31	0.8	1.14	0.29	0.38	0.26	0.84	0.13	0.14	0.18	0.32	0.34	0.24	0.21	0.36	0	0.31	0.52	0	0.1	0	0	0.08	0	0.22	0.09	0.03	0	0
CCG000343	1.07	2.14	2.07	2.09	0.67	1.29	0.93	0.85	1.05	0.14	0	1.08	0.34	0.1	0.42	0.46	0.13	0.28	1.05	0.65	0.29	1.53	0.99	0.84	0.3	1.2	0.46	0.41	0.4	0.29
CCG000344	1.16	0.78	0.88	1.37	1.21	0.99	3.9	3.12	2.47	4.12	4.49	4.6	2.97	1.44	4.42	1.07	0.58	0.82	0.85	0.11	1.77	0.17	1.25	0	0.99	0.71	0.3	1.12	1.71	1.06
CCG000346	4.61	5.41	2.24	3.62	4.4	1.04	1.16	1.66	0.43	0.72	1.34	0.85	4.57	3.35	1.22	7.05	7.47	10.08	4.39	6.17	4.28	2.09	1.62	1.15	1.19	2.64	4.19	2.12	5.23	2.3
CCG000347	0	0	0	0	0	0	0	0	0	0	0	0	0	0	0	0	0	0	0	0	0	0	0	0	0.04	0	0	0	0	0
CCG000349	0	0	0	0	0	0	0	0	0	0	0	0	0	0	0.34	0	0	0	0	0	0.38	0	0	0.32	0.61	0.58	0	0	0	0
CCG000367	52.17	57.18	45.05	61.78	55.11	47.81	74.83	50.4	49.26	64.22	72.33	60.58	64.63	64.82	58.18	62.17	58.91	56.73	48.85	48.79	38.45	57.58	57.51	44.76	63.31	84.63	82.01	85.14	124.25	75.52
CCG000373	5.11	6.14	5.35	7.1	5.48	5.5	5.51	9.36	6.25	7.07	7.77	5.78	5.1	6.63	4.55	5.9	4.82	5.6	5.55	5.16	4.44	3.73	2.95	4.59	4.91	4.71	4.49	6.27	6.8	7.32
CCG000374	0	0	0	0	0	0	0	0	0	0.12	0	0	0	0	0.07	0.23	0	0.22	0.11	0.09	0.06	0	0	0	0	0.25	0.08	0	0.07	0.03
CCG000376	4.42	9.4	4.23	4.33	4.87	4	1	3.4	2.61	2.77	0.69	1.22	0	0.46	0.56	7.11	6.37	4.44	4.3	2.45	0.6	0.55	2.51	0.38	0.14	1.23	1.83	0.13	0.15	0
CCG000383	0.57	0.23	0.07	0.99	0.21	0.39	0.29	0	0.09	0.36	0	0	0	0	0.21	0.17	0.09	0.18	0.12	0.02	0	0	0	0	0	0	0	0.15	0	0
CCG000386	0	0	0	0	0.05	0	0.18	0.29	0.17	0.24	0.25	0	0.08	0.03	0.09	0	0.07	0	0.23	0.21	0.15	0.04	0.32	0.22	0.32	0.2	0.35	0.07	0.53	0.17
CCG000388	1.3	0.48	0	3.19	0	0.69	3.64	0.65	0.64	1.07	1.68	0.99	0.69	0.15	0.64	34.92	36.07	36.7	26.66	31.11	27.98	19.73	18.47	20.28	15.63	23	36.33	27.7	46.96	34.57
CCG000390	0	0	0	0	0	0	0	0	0.14	0	0	0	0	0	0	0.45	0	0	0	0	0	0	0.26	0	0	0	0.31	0	0.55	0.24
CCG000391	0	0	0	0	0.31	0	0.14	0	0	0	0	0	0	0	0	0	0	0	0.14	0.21	0.07	0	0.04	0	0	0	0	0	0	0.08
CCG000393	0	0.07	0	0.27	0.51	0	0	0	0.04	0	0.16	0	0	0	0	0	0	0.05	0	0	0	0	0	0	0	0	0	0	0	0
CCG000394	0.37	0.25	0	2.1	0.1	0.32	2.58	3.31	2.67	2.16	0.35	1.35	0.51	0.56	0.88	0	0	0	0.05	0.18	0.19	0.17	0.67	0.61	0.11	0.05	0	0.05	0.14	0
CCG000402	2.17	2.22	0.8	2.22	1.03	0.71	3.6	3.2	1.8	5.82	5.33	2.76	0.58	1	0.68	1	1.36	1.21	0.39	0.32	0.66	0.08	0.18	0.14	0.13	0.09	0.31	0.09	0.45	0.08
CCG000406	0	0	0	0	0	0	0.06	0	0	0	0	0.09	0.1	0	0.04	0	0	0	0	0	0	0	0	0	0	0	0	0	0	0
CCG000411	13.1	10.33	11.45	14.57	11.96	13.43	15.3	14.48	9.95	17.09	14	13.96	1.62	1.98	5.57	28.78	27.72	24.22	25.78	26.03	20.4	22.17	24.73	20.79	17.82	19.63	25.75	49.31	47.63	35.72
CCG000413	6.41	0.97	1.89	9.51	4.98	7.17	18.22	21.74	14.34	16.16	13.87	16.11	0.89	1.12	7.24	2.67	0.91	1.1	6.83	6	9.96	1.66	3.57	4	1.3	2.35	10.55	0.45	3.03	0.38
CCG000415	8.23	6.03	7.34	4.1	4.67	5.1	2.76	3.42	4.55	5.05	3.45	4.8	10.68	13.32	8.05	10.35	13.86	15.18	5.12	7.18	7	11.4	13.52	12.78	8.8	9.8	9.1	11.6	12.14	11.18
CCG000416	6.3	3.65	2.73	0.55	0.13	1.25	0.58	1.02	0.07	1.22	0.48	0.56	0	0.17	0.62	8.39	4.34	14.98	0.06	0.09	0	0	0.07	0	0	0	0.08	0.06	1.51	0
CCG000417	78.6	70.85	58.94	3.16	8.3	22.6	1.36	1.26	1.39	1.25	1.93	3.39	3.19	4.66	6.8	21.67	19.25	34.41	1.57	0.44	0.67	0	0.16	0	0.18	0	0	0	0	0
CCG000418	125.98	126.06	107.91	125.55	133.46	90.43	135.67	123.23	109.24	134.92	120.47	156.33	105.35	87.88	112.61	97.75	94.49	110.26	71.88	94.68	80.15	96.76	87.2	95.74	86.18	90.83	108.83	99.52	131.04	101.28
CCG000422	10.24	13.1	23.23	9.3	19.41	9.65	0.56	0.9	1.42	1.48	8.15	1.38	10.35	31.37	18.79	55.37	54.33	43.85	80.79	69.11	102.15	57.02	43.45	58.45	83.73	53.37	26.43	199.97	177.43	70.5
CCG000423	2.12	2.31	3.44	3.97	2.13	2.22	3.01	3.58	2.37	2.77	3.33	2.18	2.74	3.15	2.84	2.53	2.37	2.62	2.09	1.9	1.83	1.72	1.93	1.31	2.42	2.35	1.66	3.84	3.27	3.63
CCG000424	0	0	0.3	0	0.08	0.25	0	0.36	0.19	0	0.1	0	0.13	0.16	0.05	1.03	1.21	1.19	1.28	1.26	1.1	1.34	1.66	0.98	1.1	1.34	0.67	1.64	1.04	1.65
CCG000425	0	0	0	0	0	0	0	0	0	0	0	0	0	0	0	1.63	2.34	2.18	0.22	0	0	0	0	0	0	0	0	0	0	0
CCG000426	0	0.05	0	0.14	0.29	0	0.17	0	0	0	0	0	0	0	0	5.33	8.04	5.28	0.51	0.04	0	0	0	0	0	0	0	0	0	0
CCG000427	18.08	15.48	13.64	16.43	16.03	15.43	18.86	21.93	17.97	19.7	22.49	16.26	27.08	23.95	19.49	15.26	17.27	15.58	13.62	13	16.52	13.47	10.27	13.7	14.91	12.51	12.45	17.95	16.98	17.13
CCG000428	2.54	4.14	5.15	6.12	10.35	5.61	7.6	13.93	11.13	4.46	11.2	6.48	5.06	5.68	7.47	1.09	1.83	1.08	0.25	0.09	0.16	0.48	0	0	0	0.05	0.24	0	0	0
CCG000429	10.19	10.02	9.77	10.87	11.43	9.17	8.84	12.27	7.29	9.03	10.23	7.44	7.84	7.94	7.93	12.03	11.48	10.57	6.12	5.87	6.18	4.32	2.91	4.45	4.33	3.73	7.1	6.1	6.37	6.96
CCG000430	0.69	0.54	1.05	0.61	0.65	0.3	1.68	0.72	0.29	1.02	1.51	0.21	0.28	0.19	0.33	3.1	2.45	4.43	0.6	1.47	1.02	1.17	0.78	0.39	0.44	0.74	2.29	1.4	3.22	2.7
CCG000432	0.08	0	0.1	0.11	0.28	0.17	0	0	0	0	0.1	0	0.03	0.03	0.11	45.34	51.31	44.36	3.46	2.48	3.38	0.45	0.08	0.52	0.17	0.08	0	0	0.07	0
CCG000434	0.04	0	0	0	0	0.04	0	0	0	0	0	0	0	0.03	0.02	0	0.03	0	0	0	0	0	0	0	0	0	0	0	0	0
CCG000449	0	0	0	0	0	0.03	0	0	0	0	0	0	0	0.04	0	0.03	0.1	0.09	0.05	0.03	0.25	0.04	0.21	0.16	0.04	0.07	0	0.03	0.08	0.03
CCG000450	3.37	2.96	2.84	2.9	3.64	2.94	3.93	3.5	1.95	2.88	5.04	2.12	4.21	3.14	2.18	3.63	3.84	3.28	2.45	1.95	1.4	0.65	0.64	1.09	0.33	0.5	1.5	0.41	0.91	0.62
CCG000453	0	0	0	0	0	0	0	0	0	0	0	0	0	0	0	0	0	0	0.11	0	0.21	0	0	0	0	0	1.21	0	0.26	0
CCG000459	21.03	22.29	34.32	24.67	17.12	15.76	11.85	5.4	5.15	6.25	2.35	3.3	0.58	0.76	1.24	14.84	9.5	6.63	4.4	11.6	2.37	1.03	1.16	1.05	1.4	0.8	1.33	0.9	2.18	0.94
CCG000468	0	0	0	0	0	0	0	0	0	0	0	0	0	0.05	0	0	0	0	0	0	0	0	0	0	0	0	0	0	0	0
CCG000469	16.12	22.27	19.92	17.14	22.6	15.91	13.79	15.25	17.57	14.24	13	11.86	18.87	19.58	10.94	16.07	16.66	17.51	11.76	11.44	11.98	15.97	8.87	13.08	6.56	6.15	5.08	7.2	5.46	7.49
CCG000471	0	0.1	0	0	0	0	0	0	0	0	0	0	0	0	0.05	0	0	0	0	0	0	0	0	0	0	0	0	0	0	0
CCG000473	0	0	0	0	0.23	0	0	0	0	0	0	0	0	0	0	0.71	0.93	0.63	0	0.21	0.15	0.04	0.12	0.12	0	0	0.07	0	0.12	0
CCG000476	0.06	0	0	0	0	0	0	0	0.02	0.03	0	0	0.02	0	0	0	0	0	0	0	0	0	0	0	0	0	0	0	0	0
CCG000477	1.41	1.4	0.79	0	2.77	1.67	0	0	1.2	0.31	1.41	1.67	0.25	0.11	2.42	2.32	4.01	2.01	0	0.3	0.14	0.77	0.42	0.71	0.34	0.24	0	0.15	0	0.08
CCG000478	0	0.15	0	0	0	0	0	0.2	0	0.26	0	0	0	0	0.24	0.31	1.09	0.24	0.12	0	0	0	0	0.07	0	0	0	0	0	0
CCG000480	32.64	32.27	39.11	10.94	18.26	30.19	7.74	7.88	17.14	7.59	8.44	6.87	9.88	11.5	11.75	34.05	52.43	37.87	20.16	24.58	23.14	34.27	32.97	43.21	30.79	29.83	24.28	51.66	27.29	37.3
CCG000481	25.05	16.3	10.09	0	9.44	4.97	0	0	0	0	0	0	0	0	0	23.64	40.2	14.71	4.07	0	0	0	0	0	0	0	0	0	0	0
CCG000483	48.88	37.98	17	0	12.12	7.66	0	0	0	0	0	0	0	0	0	9.32	12.58	4.76	2.37	0	0	0	0	0	0	0	0	0	0	0
CCG000484	6.59	8.23	10.68	7.19	7.4	11.17	7.28	5.88	11.11	6.49	6.69	8.31	2.84	2.85	5.74	4.65	4.91	5.36	7.62	9.24	5.78	3.35	4.08	3.27	4.29	5.2	3.4	8.05	3.57	8.12
CCG000485	2.52	2.51	3.71	3.87	6.34	4.03	0.5	0.97	0.43	2.33	2.41	0.87	0.46	0.21	0.93	3.66	0.99	2.02	2.87	1.54	1.03	0.16	0.37	0.09	0.75	0.33	4.36	0.29	5.41	0.08
CCG000486	15.81	16.56	11.19	21.38	11.5	7.76	25.36	24.55	11.59	18.67	17.93	12.52	9.85	13.08	10.51	41.75	23.68	39.01	42.09	37.93	40.83	37.46	60.5	27.63	23.65	31.46	81.35	12.61	105.63	22.74
CCG000487	20.79	20.03	31.07	12.42	12.97	24.05	11.38	14.29	19.5	20.41	19.83	25.3	22.07	16.99	31.18	34.53	39.72	30.8	28.26	35.59	30.72	35.67	21.18	31.59	16.35	14.2	21.01	23.16	13.68	16.61
CCG000488	0.12	0.21	0	0	0	0	0	0	0	0	0	0	0	0	0	0	0.07	0	0.06	0	0	0	0	0	0	0	0	0.03	0	0
CCG000489	2.39	2.82	4.05	3	2.59	5.1	3.47	4.7	7.63	5.05	5.61	5.51	3.23	2.9	3.58	6.37	5.36	6.58	9.05	7.91	10.05	7.35	6.55	8.48	6.19	6	10.59	6.2	8.95	6.9
CCG000490	133.14	124.13	139.42	144.39	113.35	145.83	194.42	272.91	217.97	246.78	282.64	207.07	278	254.81	271.14	120.89	127.53	118.93	87.53	103.57	114.73	164.55	122.72	136.5	206.44	166.28	171.8	228.73	156.46	210.09
CCG000491	0.38	0.16	0.12	0.78	0.3	0.87	0.27	0.86	0.6	0	0.12	0.58	0	0	0.03	0.24	0.17	0.11	0.18	0.09	0.09	0.02	0.05	0.05	0.41	0	0	0.05	0	0.05
CCG000494	3.81	6.47	2.75	3.11	4.71	5.29	0.45	0.54	0.39	0.12	0	1.29	0	0	0.18	5.05	2.27	4.52	2.47	3.03	1.68	0.41	0.32	0.55	0	0.06	0.24	0.17	0.27	0.12
CCG000495	16.37	12.62	5.53	4.78	11.42	6.58	3.14	1.67	1.13	0	0.14	2.39	0.36	0	0.13	8.33	3.9	8.53	9.32	6.38	3.42	0.76	1.14	0.95	0.12	0.46	0.58	0	0.06	0.11
CCG000496	46.17	36.08	6.4	1.24	10.97	1.95	1.58	0	0	0.55	0	0.21	0.11	0	0.17	5.52	5.3	7.22	5.75	0.47	0	0	0	0	0.83	0.07	0.09	0.61	0.08	0.29
CCG000500	11.24	11.93	4.12	7.39	8.76	1.86	4.6	4.4	0.74	2.16	2.27	0.55	1.18	0.82	0.3	12.81	18.36	13.57	2.45	2.06	1.18	0.63	0.61	0.41	0.53	0.74	0.44	1.36	2.25	3.15
CCG000502	0	0	0	0.13	0	0	0	0	0	0	0	0	0	0	0	0	0	0	0	0	0	0	0	0	0	0	0	0	0	0
CCG000506	71.32	81.76	58.55	76.36	80.27	46.71	82.59	81.73	47.25	65.74	64.28	78.6	48.96	57.8	53.42	56.36	50.7	58.94	32.89	32.76	25.17	8.63	7.28	7.05	9.5	13.75	13.86	17.91	29.4	13.7
CCG000507	144.47	111.45	162.34	23.55	34.65	51.66	23.78	18.79	72.36	32.17	23.8	85.38	90.45	282.29	41.93	14.04	22.51	15.32	9.83	10.55	14.95	36.21	45.73	45.62	103.15	59.22	29.73	84.98	96.14	46.76
CCG000508	21.7	16.82	20.27	24.63	21.51	16.94	25.74	30.21	19.87	29.89	38.53	20.93	31.18	48.72	18.95	1.47	0.61	0.73	0.65	0.4	0.71	1.33	1.45	0.6	2.27	1.9	1.65	3.34	2.48	1.55
CCG000509	52.59	47.2	53.29	51.6	39.91	50.85	54.31	65.95	58.18	63.59	66.82	44.49	100.38	135.65	51.79	95.37	99.15	94.84	74.08	72.58	82.43	100.55	93.17	110.26	141.47	123.96	105.6	165.54	136.4	149.3
CCG000511	73.33	80.76	71.25	69.72	75.06	79.09	50.63	54.48	70.94	70.23	62.52	70.53	83.29	77.84	70.32	75.71	67.05	75.3	68.85	69.25	78.16	114.92	129.39	103	146.32	137.86	97.53	127.26	113.16	115.34
CCG000512	16.89	19.66	22.67	14.51	22.06	20.11	22.31	14.96	33.58	26.78	30.63	26.41	31.76	32.16	24.68	16.63	11.62	18.38	39.26	37.89	37.27	37.12	48.41	33.21	23.65	35.71	44.59	20.98	22.05	20.82
CCG000513	63.52	76	84.77	62.34	75.45	64.35	81.19	69.88	77.45	77.03	80.95	91.79	72.59	63.06	66.36	49.1	52.74	43.71	63.99	60.68	50.04	54.2	57.16	48.3	49.03	54.57	29.67	43.13	35.56	42.37
CCG000514	0.99	0.44	0.25	0.58	1.03	0.21	0.74	0.59	0.82	0.78	1.02	0.3	0.16	0	0.94	0	0.07	0.18	0.09	0	0	0	0	0.11	0	0	0	0	0.23	0
CCG000515	25.6	28.91	55.32	32.74	37.7	47.78	27.95	26	47.28	29.01	38.35	53.78	32.8	36.74	62.9	40	27.6	34.33	64.07	45.96	52.85	64.46	64.6	50.46	65.91	68.33	38	39.3	30.26	35.94
CCG000517	26.61	25.73	26.8	20.48	28.99	22.01	19.05	24.15	21.82	21.28	23.14	29.16	22.9	26.34	30.36	22.52	21.27	19.08	19.94	14.99	15.06	16.77	14.98	15.45	18.31	18.68	18.48	19.44	21.28	15.61
CCG000518	3.58	1.21	2.56	25.38	5.66	30.56	145.33	116.59	476.83	143.87	162.33	447.92	16.27	29.06	184.71	0.29	0.22	0	343.92	465.76	1072.62	760.58	1768.5	1115.36	396.52	618.49	3435.7	49.55	268.65	123.5
CCG000519	64.7	51.54	52.79	18.44	20.79	25.96	20.92	15.43	27.89	22.79	27.56	28.53	36.76	86.07	25.37	21.81	21.75	15.81	27.07	29.93	29.86	30.08	41.38	46.52	39.22	37.9	71.45	32.48	53.73	26.39
CCG000520	42.97	53.16	48.17	41.46	50.63	68.52	71.94	63.49	83.93	62.26	82.11	62.01	45.03	53.66	56.26	46.55	54.64	48.53	64.09	85.92	76.36	118.03	116.02	103.72	138.86	131.06	100.61	112.29	103.9	103.04
CCG000521	9.38	7.86	7.59	8.61	5.15	7.53	5.88	7.51	13.84	3.77	4.93	3.09	1.14	1.03	6.28	11.29	13.98	11.78	36.72	25.02	52.39	100.64	222.25	70.96	59.43	150.86	487.49	3.07	17.54	0.61
CCG000522	39.94	41.96	51.77	43.29	41.15	38.26	35.33	41.07	48.29	52.89	54.26	47.79	44.75	43.67	51.5	60.64	69.3	56.88	59.98	50.15	61.1	75.17	98.73	77.22	71.84	79.21	49.46	35.31	43.89	34.56
CCG000523	52.42	55.14	82.22	44.08	55.28	76.87	47.86	50.4	98.3	52.74	52.27	79.76	53.82	56.59	81.88	46.08	49.13	45.02	77.82	87.45	81.06	120.7	109.5	122.18	116.09	114.26	60.96	94.96	50.77	89.89
CCG000524	2.38	1.9	3.4	0.3	0	0.28	0.19	0.46	0.12	0.2	0	0.94	0	0.14	0.15	20.03	29.73	18.52	0.62	0.15	0.19	0.29	0.39	0.17	0.25	0.87	0.5	0.22	0.38	0.21
CCG000525	0.43	0.51	2.46	1.22	0.39	1.56	0.85	0.77	4.3	1.1	1.4	1.7	0.69	0.83	2.24	0.08	1.53	0.01	0.22	0.14	0.15	0	0.14	0.15	0.92	0	0.04	0.25	0	0.09
CCG000526	18.74	24.03	20.07	21.97	27.17	19.23	20.51	21.81	17.45	19.37	27	17.25	27.02	24.46	24.53	16.99	19.67	18.43	13.91	12.97	14.57	19.09	16.57	21.12	16.2	15.48	11.58	18.33	17.47	16.75
CCG000527	234.01	236.5	194.57	218.57	220.67	215.18	299.47	230.55	328.78	373.5	342.46	344.87	560.16	503.29	427.34	249.36	280.98	265.94	216.85	236.13	220.62	259.05	258.69	262.09	341.89	315.35	185.64	376.68	254.45	371.52
CCG000528	0	0.07	0	0	0	0.26	0.8	1.82	0.69	9.73	7.71	0.93	15.35	11.03	0.43	0	0	0	0	0	0	0	0	0	0	0	0	0	0	0
CCG000529	0	0	0	0	0	0	0.21	0	0	1.19	1.14	0.17	1.94	1.29	0.13	0	0	0	0	0	0	0	0	0	0	0	0	0	0	0
CCG000531	0	0.27	0	0	0	0.13	19.45	24.21	26.11	138.01	181.18	88.3	570.05	582.72	137.78	0.17	0.15	0.05	2.85	5.4	4.19	7.55	4.91	10.26	1.19	1.72	0.16	1.45	0.27	0.27
CCG000533	4.4	4.84	3.23	0	0.17	0.35	3.55	2.76	0.61	3.31	3.08	0.17	1.08	0.37	0.06	1.05	0.79	1.23	1.37	3.51	1.32	0.82	0.15	0.31	0.06	0	0.11	0	0	0
CCG000535	0	0	0	0	0.11	0	0	0	0	0	0	0	0	0	0	0	0	0	0	0	0	0	0	0	0	0	0	0	0	0
CCG000536	21.54	20.54	15.45	12.55	15.51	13.29	8.13	7.72	8.93	9.74	9.62	8.61	15.79	12.3	11.39	20.79	27	19.36	9.51	8.19	8.43	6.82	6.63	8.9	7.54	7.71	5.95	8.79	7.54	9.43
CCG000537	83.08	54.98	26.61	10.87	11.69	16.82	8.69	13.68	14.06	9.49	13.87	9.06	32.6	89.76	12.79	16.62	18.59	12.51	12.17	14.48	19.46	11.49	9.3	17.76	13.4	9.92	12.11	5.79	18.23	4.56
CCG000538	0	0	0	0	0	0	0	0	0	0	0.26	0.31	0	0	0	26.29	15.23	29.25	35.69	56.83	37.53	10.6	10.07	14.63	3.56	10.2	6.5	1.46	3.44	2.1
CCG000539	44.44	58.51	54.97	6.94	22.65	25.85	2.35	1.72	0.99	0.62	2.16	3.19	0.59	0.94	0	22.79	21.72	29.48	24.49	45.96	33.56	2.29	1.91	6.91	0.34	1.39	0.27	0	0	0
CCG000540	20.12	20.44	23.54	18.67	19.27	24.22	18.88	21.14	25.23	17.92	21.48	18.4	19.1	20.48	23.96	26.14	25.41	32.09	16.24	19.44	17.05	22.46	15.11	27.24	16.51	17.63	18.46	27.18	23.56	24.86
CCG000541	27.57	25.4	27.73	27.58	32.63	26.78	25.27	25.47	24.81	21.54	25.47	27.27	24.69	25.39	21.55	22.27	20.18	22.98	23.49	30.26	30.59	44.19	37.22	44.64	35.2	39.53	37.63	28.36	30.2	29.38
CCG000542	14.89	14.98	16.65	4.49	19.43	18.93	1.8	5.28	11.34	1.79	1.1	2.04	2.18	4.06	4.1	12.89	10.65	9.81	17.12	35.75	23.35	21.74	17.69	17.13	8.56	8.97	24.3	4.66	6.32	4.18
CCG000543	42.26	39.67	41.28	28.62	32.26	43.25	19.5	27.65	34.68	23.86	25.02	24.91	26.2	27.22	26.36	25.53	25.96	27.1	26.13	25.51	32.55	40.32	25.68	41.21	50.73	49.33	57.71	39.02	27.38	41.83
CCG000544	42.77	43.79	26.75	2.35	6.93	17.5	0.54	1.3	2.14	0.29	0.37	1.77	0.12	0.3	1.12	34.34	45.96	37.2	0	0.42	0.26	0.76	0.31	0.16	0.7	1.04	0	0.28	0	0
CCG000545	47.95	44.76	46.12	31.98	34.37	41.37	30.16	26.86	43.76	31.23	37.67	34.9	38.5	59.66	39.31	30.07	30.95	32.15	31.03	34.98	36.51	44.16	42.35	43.21	33.99	40.01	42.03	23.67	26.59	30.35
CCG000546	37.64	37.2	40.77	26.43	25.41	42.43	19.66	28.17	47.6	23.04	22.4	26.66	37.45	40.96	50.01	49.23	66.12	51.11	27.49	35.9	38.56	40.96	24.16	47.33	38.12	31.65	24.36	51.61	28.62	49.58
CCG000547	0	0	0	0	0	0	0	0	0	0	0	0	0	0	0	0.14	0	0	0	0	0.34	0.79	0.16	0.51	0.08	0.15	0.29	0.14	0.42	0.3
CCG000550	0	0	0	0	0	0	0	0	0	0	0	0	0	0	0	0	0.01	0.01	0	0.06	0.02	0.02	0	0	0	0	0	0	0	0
CCG000551	0.68	2.78	2.76	8.18	12.91	2.55	1.36	0.23	0.09	0.05	0.4	0.08	0	0	0.15	3.22	0.07	2.62	3.99	3.46	2.59	0.02	0.06	0.06	0.03	0	0.07	0.05	0.12	0
CCG000552	0	0	0	0	0	0	0	0	0	0	0	0	0	0	0	0	0	0	0	0.1	0	0	0	0	0	0	0	0	0	0
CCG000556	0.75	0.67	0.71	1.65	0.78	1.39	3.69	2.12	1.68	3.78	2.79	2.61	0.24	0.03	0.53	0.96	0.26	0.41	1.08	1.29	0.87	3.76	3.56	4.06	3.95	3.73	3.78	0.73	0.87	1.42
CCG000557	1.82	1.93	1.85	1.46	2.81	2.35	1.31	1.83	1.1	1	1.49	0.8	0.72	1.38	1.01	1.41	1.54	1.23	1.25	0.83	0.88	0.73	0.77	1.04	0.9	0.99	1.29	0.74	0.62	0.58
CCG000558	158.78	160.43	133.57	195.31	196.28	127.39	186	159.7	121.86	146.12	189.61	130.46	117.94	107.88	95.63	144.97	113.54	137.32	246.99	208.87	200.59	246.94	311.38	190.87	190.95	187.39	112.86	107.34	146.2	115.93
CCG000559	3.26	4.09	4.17	1.84	2.08	3.43	1.09	0.62	1.63	0.25	0.65	1.27	0.1	0.66	0.92	1.75	1.3	1.81	0.9	0.78	0.45	0.16	0.04	0	0	0.09	0.16	0.04	0	0.11
CCG000560	12.02	19.58	6.84	12.62	18.12	11.28	1.23	2.37	1.09	1.04	2.38	0	0.84	0.18	0	3.9	6.38	6.54	18.31	16.23	8.35	0.94	1.13	1.42	0.07	0.27	0	0	0.3	0.54
CCG000561	8.28	7.47	9.59	6.73	8.29	4.89	8.7	7.25	6.65	7.71	12.16	13.74	10.64	15.26	21.87	0.38	0.44	0.31	0.19	0.32	0.35	0.01	0	0.03	0.06	0	0	0.05	0.03	0.04
CCG000562	4.41	2.81	6.16	1.42	3.32	2.6	3.21	3.07	5.54	4.76	6.01	4.67	7.42	8.89	8.31	4.87	3.79	5.44	2.55	1.84	1.7	1.12	1.44	0.76	2.63	2.23	1.86	2.77	3.36	2.98
CCG000563	91.37	95.89	131.11	70.21	87.9	109.64	76.9	67.53	118.79	66.49	76.95	113.03	93.79	118.3	135.22	68.78	71.7	84.76	161.19	192.78	167.05	211.84	182.31	183.07	132.06	152.39	45.54	94.21	88.12	125.28
CCG000564	44.96	39.02	39.49	46.44	36.19	41.57	48.17	69.48	50.49	47.96	53.79	50.94	52.43	52.09	50.96	40.82	47.52	41.53	26.15	31.2	33.09	28.17	17.15	33.14	31.02	26.23	27.76	40.53	36.58	42.69
CCG000565	0	0	0	0	0	0	0	0	0.03	0	0	0	0	0	0	0	0	0	0	0	0	0	0	0	0	0	0	0	0.03	0
CCG000566	36.63	38.37	32.58	25.57	21.7	28.82	17.98	23.87	23.92	19.32	14.53	17.29	25.29	23.53	13.93	37.74	47.01	35.34	20.44	18.35	20.67	15.69	12.52	21.54	15.28	13.76	9.62	22.44	11.28	21.19
CCG000567	8.58	8.74	26.65	7.32	5.84	17.09	7.91	2.22	18.16	6.36	4.23	11.62	4.32	4.53	6.48	1.96	2.11	1.97	0.19	0.26	0.1	0.12	0.11	0.12	7.64	0.32	0	0.2	0.12	0.21
CCG000568	9.21	7.91	9.62	7.32	10.7	10.45	4.06	6.32	10.79	3.72	3.47	2.27	1.65	1.82	5.57	3.38	3.25	4.02	4.83	3.83	3.26	3.38	3.68	3.1	2.81	5.4	8.14	4.7	7.4	2.61
CCG000569	13.18	18.44	14.96	14.52	17.57	13.58	17.45	18.84	16.32	13.94	16.79	19.06	13.83	14.87	13.79	18.21	14.59	18.11	20.41	18.93	22.58	18.2	17.63	19.18	18.54	18.15	18.14	16.4	14.58	17.57
CCG000571	39.32	37.19	33.64	33.19	29.65	29.47	29.17	34.57	39.16	44.52	50.33	38.85	64.3	60.57	44.75	26.83	29.33	31.31	25.72	31.65	28.89	39.63	35.18	41.14	36.28	38.74	31.88	48.77	41.24	48.14
CCG000572	11.46	8.54	22.22	0.68	15.94	10.75	0	0.12	0.55	0.3	0	1.42	0	0	0.55	6.44	3.57	6.95	0.11	0	0	0	0	0	0	0	0	0	0	0
CCG000573	22.95	27.33	42.9	28.61	28.19	38.12	28.61	26.1	22.4	24.53	25.94	28.17	21.62	26.59	27.36	31.68	30.64	31	20.48	17.58	14.87	23.38	13.33	23.34	20.01	27.02	29.17	29.75	32.56	32.1
CCG000574	17.99	22.06	27.71	14.79	19.64	24.52	13.23	15.8	18.07	13.27	15.63	23.87	16.02	22.9	22.33	22.48	21.88	23.33	13.21	12.71	10.47	12.37	7.02	14.18	9.75	11.52	12.57	18.6	13.06	16.79
CCG000575	7.98	12.94	3.54	0.61	3.45	1.33	0.77	0.62	0	0.31	0	0	0.17	0.43	0.37	4.69	5.52	7.47	2.05	0.95	1.21	0.27	0.67	0.06	0.66	0.32	0	1.69	2.41	1.05
CCG000576	0	0	0	0	0	0	0	0	0	0	0	0	0	0	0.3	0	0	0	0	0	0	0	0	0	0	0	0	0	0	0
CCG000577	45.9	44.5	17.09	27.43	43.13	12.42	31.08	22.23	9.48	16.61	8.64	9.58	4.77	4.34	10.21	59.96	75.14	44.04	16.02	25.66	21.38	43.06	59	19.5	44.58	41.14	135.12	20.85	95.73	18.63
CCG000578	0.1	0	0.77	0	0.21	0.11	0.19	0	0	0	0	0	0	0	0	3.39	1.27	4.96	2.25	7.92	5.99	4.61	9.3	4.6	3.93	6.04	15.91	1.32	2.84	1.4
CCG000579	0.94	1.86	1.32	0.61	1.84	2.11	1.17	1.09	1.54	0.21	0.81	0.64	0.08	0.22	1.11	14.68	11.84	18.72	4.74	11.7	8.41	9.65	9.5	5.35	3.73	6.28	17.2	0.55	1.83	1.27
CCG000580	0	0	0	0	0	0	0	0	0	0	0	0	0	0	0	0.29	0.75	0.61	0.03	0	0	0	0	0.04	0.02	0.08	0.1	0.23	0.13	0.24
CCG000581	85.84	83.48	83.28	82.66	63.51	72.83	92.31	119.11	101.59	83.66	95.76	86.1	88.17	123.21	66.86	87.36	82.43	80.72	47.56	74.24	81.09	85.05	59.39	105.67	101.7	85.91	122.72	133.91	132.49	118.82
CCG000582	15.43	12.55	13.44	16.73	18.22	14.14	28.78	34.5	19.14	24.88	27.21	25.75	5.16	7.49	9.21	44.81	46.93	33.13	24.93	23.95	27.08	19.29	20.3	20.63	13.28	14.46	35.04	9.94	15.78	9.77
CCG000586	20.36	26.9	8.52	35.89	18.22	21.17	68.16	91.43	57.16	75.25	78.9	89.55	29.62	29.01	42.61	11.83	13.21	7.93	8.85	9.03	5.87	8.98	19.16	8.44	7.13	13.28	13.67	13.67	20.2	18.24
CCG000593	298.99	342.72	264.94	190.07	223.12	215.34	111.16	116.68	120.08	106.51	94.58	83.3	106.28	92.34	87.77	226.28	245.61	188.75	176.76	202.84	157.86	174.9	166.66	178.87	218.69	234.27	117.1	275.43	229.98	245.01
CCG000594	0.09	0.31	0.12	0.54	0.33	0.25	0.26	0.14	0.08	0	0.06	0	0.07	0.28	0	0.08	0.02	0.08	0	0	0	0	0	0	0	0.02	0	0	0.05	0
CCG000595	0	0.31	0.07	0	0.18	0	0	0.08	0	0	0	0	0	0	0.03	0	0	0	0.05	0.11	0.05	0.02	0	0.13	0	0	0	0	0	0
CCG000596	0	0	0	0	0.2	0	0	0	0	0	0	0	0	0	0	0	0	0.09	0	0	0	0.07	0.1	0	0	0	0	0	0	0
CCG000597	6.6	3.36	3.97	6.5	3.86	5.61	9.92	9.66	10.72	9.58	13.21	12.2	8.34	9.76	10.16	11.42	10.32	11.36	12.38	9.97	10.92	4.24	4.77	5.31	5.68	3.89	9.7	7.73	7.78	10.29
CCG000598	5.49	7.79	4.96	4.81	4.28	2.3	2.68	3.61	1.74	2.96	5.22	3.09	3.08	2.98	1.98	12.01	16.94	15.96	7.68	7.84	9.03	3.07	2.77	3.47	3.77	4.1	3.23	5.21	5.97	6.26
CCG000599	36.18	34.43	39.32	43.98	36.13	42.09	48.57	57.7	43.35	45.37	47.43	32.27	45.53	50.08	38.16	30.32	29.33	30.51	31.18	29.74	34.91	40.06	38.41	43.82	45.89	43.25	35.72	51.48	39.37	48.01
CCG000600	0.74	0.98	0.85	1.14	0.7	0.54	0.88	0.76	0.42	0.56	0.87	0.51	1.18	0.72	0.34	0	0	0.03	0	0	0	0	0.04	0	0	0	0.04	0	0	0
CCG000601	18.1	20.53	6.71	17.78	16.86	6.28	17.68	17.08	5.14	15.28	20.01	5.66	19.81	22.68	5.02	4.28	4.36	4.1	2.7	2.01	2.03	1.18	1.31	0.58	1.81	2.21	3.74	12.29	10.13	10.68
CCG000602	0.15	0.08	0.19	0	0	0	0	0.22	0	0	0.28	0	0	0	0	0	0	0	0.03	0.14	0	0.11	0.39	0.08	0	0	0.29	0	0	0
CCG000603	6.87	7.8	5.59	6.02	7.89	6.77	3.94	7	5.97	3.31	6.98	5.43	6.01	6.33	6.94	12.96	12.19	12.97	4.4	5.82	4.12	3.21	1.98	3.09	2.54	1.85	4.03	3.9	4.91	5.22
CCG000604	17.45	17.46	13.68	16.39	18.69	11.53	13.44	17.04	12.7	12.23	15.22	10.41	14.68	13.74	12.83	19.69	20.85	20.11	8.71	8.34	7.14	6.53	5.55	5.7	6.62	7.72	10.66	10.83	12.9	12.68
CCG000605	0.54	0	0.77	0	1.06	0.65	0.13	0.91	0.44	0.53	1.4	0.41	0	0	0.16	0.16	0	0	0.03	0	0	0	0	0.15	0.07	0	0	0	0	0.03
CCG000606	0.04	0	0	0	0	0	0	0	0.02	0	0	0	0	0	0	0	0.03	0.03	0	0.04	0	0	0	0	0	0	0	0.04	0.04	0
CCG000607	0	0	0	0.14	0.19	0.05	0.17	0.14	0.19	0.14	0.47	0.42	0.33	0.63	0.05	0.06	0	0	0.08	0	0.1	0.03	0.1	0.16	0	0.09	0.24	0	0.05	0
CCG000609	0.18	0.2	0	0.4	0	0	0.34	0.54	0.05	0	0.12	1.1	0.07	0	0.11	0	0	0	0	0	0.08	0	0	0	0	0	0	0	0.1	0
CCG000610	7.87	7.29	7.08	10.3	8.67	6.06	6.47	8.57	3	5.71	9.2	5.69	5.6	5.43	4.24	0.71	0.17	0.68	0.31	0.32	0.15	0.05	0	0	0	0.07	0.09	0.13	0	0
CCG000611	9.73	11.77	29.53	9.59	19.28	30.16	5.66	7.34	10.18	4.29	5.17	3.56	4.76	18.73	16.57	19.93	17.63	19.28	37.89	25.63	29.32	4.39	4.95	6.16	6.26	3.29	6.21	0.57	1.7	0.37
CCG000613	0	0	0	0.1	0	0	0	0	0	0	0	0	0	0	0	0	0	0	0	0	0	0	0	0	0	0	0	0	0	0
CCG000615	6.41	10.2	6.21	10.04	10.42	10.1	8	6.95	10.09	8.55	4.6	2.91	6.11	3.21	2.58	2.96	5.38	2.93	2.92	2.02	1.55	1.65	3.08	1.2	3.45	1.85	0.34	1.76	0.35	0.79
CCG000616	0.31	0.21	2.45	0.14	0.07	0.8	0.7	0.84	1.15	0.46	0.52	1.53	0.35	0.17	1	0.72	1.13	0.96	0.34	0.53	0.08	0.28	0.59	0.26	1.22	0.75	0.12	1.52	1.14	1.89
CCG000617	32.33	32.33	30.54	37.83	32.33	26.2	48.17	45.75	38.28	44.4	45.38	36.19	71.19	56.91	34.98	89.4	80.72	116.44	58.55	70.18	56.45	69.39	67.84	80.48	93.21	85.37	74.06	121.78	110.17	148.79
CCG000618	0.09	0.07	0.45	0.13	0.09	0.24	0.08	0.2	0.38	0.04	0.17	0.14	0.05	0.03	0.08	3.33	4.8	4.84	1.42	1.99	1.26	0.35	0.34	0.18	0.61	0.25	0.29	0.46	0.53	0.53
CCG000619	7.8	6.78	9.64	5.29	6.32	10.71	9.59	10.88	13.63	8.94	10.6	16.45	10.27	8.57	14	12.54	14.27	12.24	36.59	51.71	35.01	30.53	33.96	33.54	23.86	33.86	26.96	30.31	21.93	29.91
CCG000620	3.99	0	0	20.16	1.93	7.64	80.78	88.7	47.72	136.24	95.99	85.41	10.1	5.1	30.16	0.07	0	0	14.15	18.32	34.27	40.79	76.65	44.57	25.83	36.99	233.13	10.08	108.44	28
CCG000623	0	0	0	0	0	0	0.51	0	0	0	0	0	0	0	0	0	0	0	0.25	0	0	0.83	0.44	0.93	0.88	0.42	5.91	0.79	2.34	0.84
CCG000624	55.32	59.74	82.81	58.19	61.65	72.48	68.75	58.92	86.77	61.17	71.89	78.95	64.95	72.22	90.22	56.94	55.53	59.23	107.05	122.85	96.29	78.67	78.22	77.65	78.19	85.78	58.48	73.49	54.43	66.43
CCG000625	0	0.75	0	0.33	0	0.72	2.51	1.34	0.93	1.1	1.73	4.78	0.36	0.15	1.86	1.04	1.11	0.6	1.85	2.92	2.41	1.1	4.09	0.89	1.08	2.06	0	1.4	1.4	0.45
CCG000627	13.17	0	0.59	184.67	5.62	10.55	700.96	754.74	827.27	740.41	370.94	826.7	16.15	12.65	146.78	0	0	0	458.31	793.96	1610.09	987.36	1693.58	1706	356.43	637.49	2212.63	255.19	434.4	340.65
CCG000628	0.23	0.34	0.38	0.67	0.94	0.16	0.85	0.11	0.09	0.45	0.49	0.35	0	0.31	0.58	0	0	0.07	0	0	0	0	0	0	0	0	0.05	0	0	0
CCG000629	33.87	28.1	29.11	14.43	17.21	18.77	17.41	10.99	14.7	16.43	19.58	21.38	10.67	12.73	17.97	36.87	39.37	30.89	19.4	20.06	11.76	12.51	15.71	9.03	12.78	14.54	17.22	14.05	16.43	17.81
CCG000632	0	0.04	0.1	0.06	0.12	0.04	0	0	0.07	0.04	0	0.06	0.03	0.13	0	0.19	0.46	0.2	0.07	0.2	0.03	0.07	0.04	0.06	0	0.06	0.05	0.04	0.04	0
CCG000633	0	0.73	0.24	0.41	0.39	0.4	0	0	0	0	0	0	0	0.13	0	0.26	0.07	0.04	0	0	0	0	0	0	0	0	0	0	0	0
CCG000634	21.85	23.78	21.55	18.9	21.63	18.14	21.82	20.8	22.54	22.12	28.63	20.48	22.28	24.98	19.38	14.12	13.36	17.73	12.83	12.68	16.43	15.9	17.75	16.56	19.22	16.96	17.11	19.62	13.39	19.52
CCG000635	888.95	887.34	1290.01	219.96	454.97	416.2	19.44	9.65	10.47	5.64	1.88	3.81	0.42	0.14	0.56	396.15	482.57	293.45	52.26	8.19	18.84	2.16	1.29	0.12	0.11	0.21	0.27	0	0.06	0
CCG000638	0.66	1.18	0.33	0.39	0.55	0.14	55.43	1.58	3.36	1.69	2.38	4.02	3.48	1.91	1.26	0	0.66	0	0.06	0.32	0.24	0	0	0	0	0.07	0	0.25	0.22	0.07
CCG000639	0	0	0	0	0.07	0	0	0	0.04	0	0.09	0	0	0	0	0.15	0	0.15	0	0	0	0.03	0	0	0	0	0	0	0	0
CCG000640	0	0	0	0	0	0	0	0	0.16	0	0.23	0.14	0.15	0	0.32	0	0.06	0	0	0	0	0	0.05	0	0	0	0.12	0	0	0
CCG000642	2.28	0.9	2.45	3.74	2.23	1.14	1	2.5	2.1	2.17	1.9	2.45	3.69	0.83	4.14	0.71	0.74	0.59	0.31	0.39	0.12	0.86	0.79	0.3	0.54	0.48	0.44	0.77	0.76	0.17
CCG000643	1.09	0	1.95	5.75	0	3.5	2.54	2.17	46.83	12.62	4.81	6.93	9.52	6.21	58.34	0	0.65	0	0.04	0.09	0.08	0.27	0.05	1.13	0.1	0	0.47	0.09	0.1	0
CCG000644	0.2	0.11	0	0	0	0	1.49	0.6	0.41	1.48	3.99	3.5	2	1.93	3.2	0	0	0	0	0.19	0.18	0	0	0	0.05	0	0	0.19	0.23	0.91
CCG000645	6.64	5.37	9.09	0.81	2.3	5.65	2.8	1.3	1.92	0.86	0	1.93	0.06	0.05	0.23	40.21	59.3	36.77	21.3	11.92	6.98	0.15	0.13	0.09	0.34	0.24	0.31	0.15	0	0.08
CCG000646	2.05	1.74	2.88	2.6	2	2.46	2.29	1.8	2.03	1.64	2.28	2.46	1.37	2.61	1.95	0.8	0.68	0.68	0.26	0.35	0.22	0.02	0.11	0.12	0	0.03	0.07	0	0	0
CCG000647	46.34	60.14	47.23	47.26	63.54	42.62	50.19	37.73	43.65	46.05	56.25	56.24	34.86	38.96	36.58	82.62	85.58	80	101.5	85.22	97.41	95.72	114.92	89.69	99.3	114.83	108.5	70.83	78.78	65.11
CCG000648	10.46	10.46	12.1	14.65	11.01	11.23	10.73	14.48	11.07	10.22	11.56	11.8	12.68	12.77	12.95	9.62	9.42	10.07	7.3	8.5	8.11	4.81	4.5	6.01	6.13	6.1	8.82	7.9	7.54	8.73
CCG000650	14.43	14.86	21.66	13.44	19.1	15.51	17.94	13.87	16.13	14.95	14.17	16.75	9.58	10.74	10.69	28.34	26.09	26.66	27.26	37.86	23.74	22.18	22.87	20.51	47.18	48.22	26.92	63.82	50.16	65.47
CCG000652	144.81	158.41	330.22	105.15	108.34	267.27	90.26	68.98	427.78	92.88	87.41	276.97	93.92	87.72	267.62	173.45	217.54	185.22	751.44	1442.3	1029.93	2806.98	2501.9	3361.49	1341.89	1380.31	395.84	696.75	436.93	646.11
CCG000653	0	0	0	0	0	0	0	0	0	0	0	0	0	0	0	0	0.03	0.08	0	0	0	0	0	0	0	0	0.18	0	0	0.09
CCG000656	55.97	66.57	75.28	60.7	63.31	70.28	60.06	59.18	94.09	69.01	63.99	91.71	89.87	83.16	103.39	60.01	59.09	56	70.74	83.18	82.01	130.99	133.7	135.92	154.59	151.22	101.93	116	74.17	106.06
CCG000657	0	0	0	0	0	0	0	0	0	0	0	0	0	0	0	0	0	0	0	0.03	0	0	0	0	0	0	0	0	0.04	0
CCG000660	0	0	0	0	0	0	0	0	0	0	0	0	0	0	0	2.94	1.5	1.87	1.46	1.84	2.19	0.8	0.45	0.24	1.02	0.54	0.83	1.73	1.44	1.18
CCG000665	33.84	38.96	17.86	32.82	34.5	12.3	28.99	23.74	11.02	29.48	21.12	12.27	39.66	38.04	10.53	18.69	21.01	25.49	5.71	5.21	4.69	3.64	3.98	4.66	4.04	3.35	3.99	11.34	16.55	14.95
CCG000666	17.42	16.49	14.97	14.43	12.39	9.57	21.77	17.05	21.75	21.14	18.64	34.14	24.45	25.02	34.26	5.9	8.74	6.7	8.04	22.62	11.61	70.48	71.87	57.86	93.43	82.24	28.3	96.78	64.87	80.23
CCG000667	65.7	83.88	78.6	62.43	52.98	49.41	66.36	48.78	64.51	44.06	40.55	52.82	64.65	49.89	48.92	27.13	32.68	26.98	16.13	18.19	13.68	8.24	6.37	7.17	8.63	8.09	4.81	10.06	7.08	9.43
CCG000671	0.12	0.07	0.08	0	0.06	0	0	0	0	0	0	0	0	0	0.07	0	0	0	0	0	0	0	0	0	0	0	0	0	0	0
CCG000672	29.99	34.09	40.53	37.11	33.32	31.33	38.72	35.73	40.56	37.42	45.27	39.27	25.17	24.79	30.66	22.02	24.8	27.64	20.84	24.09	19.21	16.46	17.1	15.31	21.75	20.66	23.14	31.19	35.08	37.6
CCG000673	0	0	0	0	0	0	0	0	0	0	0	0	0	0	0	0.08	0	0	0.12	0.08	0	0	0.09	0	0	0	0	0	0	0
CCG000674	20.94	17	18.46	16.64	14.5	12.37	14.7	18.49	12.4	7.73	10.31	7.85	5.84	6.39	6.05	28.68	36.66	32.44	24.03	22.01	24.3	6.49	5.53	8.72	4.91	6.23	10.34	10.62	11.53	11.52
CCG000675	0	0.74	0.25	3.13	0	0.14	0	0.7	0.71	0.92	0.17	0.2	0	0.09	0.43	0.49	0.92	0.47	0	0.13	0.09	0.03	0.14	0	0.14	0.07	0.26	0	0.08	0.07
CCG000676	90.15	71.54	81.14	29.48	36.37	41.7	32.9	32.88	46.74	31.28	35.46	39.9	58.46	155.3	42.83	30.63	36.56	32.23	28.26	26.83	35.01	42.05	47.92	39.92	85.17	63.65	44.33	33.73	25.41	30.09
CCG000677	75.88	87.36	64.79	65.24	91.08	60.61	101.77	81.25	64.04	108.01	109.91	77.37	89.9	79.35	55.12	72.53	63.72	70.66	97.74	98.29	107.01	122.39	177.51	107.16	95.27	135.64	78.75	84.99	90.19	76.71
CCG000678	54.22	59.52	50.16	54.61	61.79	54.73	49.98	50.82	50.99	51.23	52.4	44.06	52.98	49.26	40.68	53.49	50.17	55.55	48.15	50.57	48.02	43.52	35.49	46.79	39.79	39.74	46.74	45.55	48.56	44.41
CCG000683	0.41	0.45	0	0	0.21	0	0	0.61	0.24	0.4	1.83	2.47	0.32	1.12	1.21	0	1.37	0	0	0	0	0	0	0	0	0	0	0.59	0	0
CCG000686	24.79	21.16	19.44	23.4	23.36	15.86	22.4	27.92	20.88	21.19	22.56	13.97	18.24	15.7	21.5	14.97	17.55	22.16	11.84	16.68	18.01	15.87	17.73	15.71	18.53	24.76	29.6	29.88	39.63	35.11
CCG000687	0	0	0	0	0	0	0	0	0	0	0	0	0	0	0	0	0	0.06	0	0	0.11	0	0	0	0	0	0	0	0	0.06
CCG000689	75.31	90.75	81.84	76.64	87.61	56.49	95.27	83.67	71.71	76.56	91.51	70.45	76.7	78.98	68.25	71.59	67.2	65.99	55.27	61.6	67.31	94.41	102.75	82.74	94.91	118.31	80.18	99.87	108.66	89.35
CCG000690	14.65	14.41	13.32	15.92	13.44	14.69	8.85	9.03	8.28	6.61	7.35	4.75	10.11	8.26	5.02	25.32	26.29	35.7	23.47	22.74	23.35	8.64	8.36	8.82	7.1	8.89	18.4	9.62	13.2	9.64
CCG000692	0.16	0.18	0.2	0.24	0.17	0	0	0	0	0	0	0	0	0	0	0	0	0.07	0.07	0	0.15	0	0	0	0	0	0	0	0	0
CCG000694	4.92	5.68	4.67	6.76	3.41	4.98	4.31	6.5	4.39	5.64	9.14	4.42	11.09	10.83	4.87	6.12	8.03	7.36	5.91	6.01	5.05	3.06	2.41	3.67	3.02	2.94	3.31	7.83	4.68	8.4
CCG000696	0	0.31	0.35	0	0.29	0	0	0	0	0	0	0	0	0	0	0.13	0.1	0.31	0.13	0.2	0.25	0.21	0.52	0.16	0.15	0	0.18	0.27	0	0
CCG000697	10.74	15	7.09	12.5	13.9	9.63	9.09	9.34	9.46	9.85	12.4	8.48	10.1	9.79	6.02	14.26	12.94	17.19	13.35	15.97	14.61	12.61	13.46	11	6.73	7.55	7.54	7.01	12.31	7.89
CCG000698	0.17	0	0.14	0.65	0.12	0.3	0.62	0.33	0	0.33	0.07	0	0	0	0.07	0.1	0.16	0.22	0	0	0	0	0	0	0	0	0	0	0	0
CCG000699	3.64	2.57	1.02	0.68	2.04	1.54	0.22	0.86	0.92	0.4	0.52	0.26	0.09	0	0.07	5.39	3.3	6.33	0.9	0.45	0.1	0	0	0	0	0	0	0	0	0
CCG000700	0.08	0.26	0.1	0	0	0.08	0	0.12	0.14	0	0	0	0	0	0.14	15.23	8.16	17.86	1.3	0.68	0.07	0.06	0	0	0	0	0	0	0	0
CCG000702	0	0	0	0	0	0.77	0	0	0	0	0	0.73	0.19	0.17	1.5	0	0.26	0	0	0	0	0.05	0	0.14	1.09	0.18	0.16	0	0	0
CCG000710	18.35	18.04	18.56	21.38	15.76	17.96	16.98	21.17	16.21	15.64	17.57	12.54	12.98	16.07	13.57	18.6	21.11	19.4	19.76	21.06	23.16	18.74	14.44	20	17.96	20.44	21.63	19.26	17.14	19.64
CCG000715	1.65	0.2	3.95	3.78	1.91	7.06	9.93	7.95	12.16	16.45	15.38	17.62	2.2	2.53	8.94	3.48	1.76	4.31	41.48	64.43	49.09	29.71	33.18	19.47	18.55	28.12	39.5	42.01	61.58	50.42
CCG000716	0.05	0.05	0.03	0.03	0.1	0	0	0	0	0	0	0	0	0	0	0.18	0.08	0.15	0.5	0.16	0.26	0	0	0	0	0.02	0	0	0	0
CCG000717	8.91	5.61	17.22	5.39	7.3	13.99	5.86	3.44	9.73	3.92	3.24	7.18	6.7	3.83	14.5	2.03	4.2	2.73	1.44	1.62	3.2	8.75	14.1	9.87	4.93	7.06	20.36	19.79	13.73	16.77
CCG000718	27.73	29.19	24.17	19.05	31.71	17.79	18.25	13.18	13.72	12.94	10.67	11.89	5.16	6.79	8.26	42.05	39.07	44.06	39.04	35.69	37	23.79	30.55	24.49	27.29	31.65	45.26	34.24	39.37	33.24
CCG000719	24.71	29.1	43.03	26.58	30.16	34.43	21.17	22.05	40.85	21.65	19.8	33.81	14.6	16.48	20.4	16.05	13.9	21.68	54.23	55.8	42.38	21.69	21.65	22.09	13.26	21.68	11.42	16.85	12.54	26.76
CCG000720	2.27	2.5	2.93	2.99	3.41	3.08	2.91	2.96	1.91	3.65	2.34	2.81	3.85	3.63	1.95	3.33	2.47	3.5	2.56	2.51	2.56	1.18	0.98	1.73	0.72	0.72	1.83	1.23	1.93	1.38
CCG000721	10.01	8.39	7.37	9.92	8.64	9.02	10.31	11.7	11.14	8.61	14.36	10.94	10.4	12.61	10.7	10.71	11.57	10.17	9.85	8.71	11.09	9.06	9.12	10.02	11.07	12	10.66	10.33	12.92	10.25
CCG000722	1.53	1.97	1.23	2.3	0.94	1.04	0.52	2.02	1.23	1.27	1.84	1.43	0.5	1.27	0.74	3.51	3.18	3.73	2.22	2.31	2.68	1.08	1.02	1.16	0.59	1.06	1.87	1.24	1.36	1
CCG000723	166.19	133.77	348.19	168.39	140.85	320.35	155.39	165.03	131.35	129.76	102.47	181.34	10.9	5.75	56.42	521.63	219.76	442.94	587.04	457.95	476.07	195.31	298.01	220.91	313.17	406.59	783.32	281.41	448.48	244.12
CCG000724	1.38	1.15	5.66	4.56	1.79	4.6	4.82	6.94	10.48	6.1	11.09	9.7	1.93	1.42	15.24	9.14	5.38	8.68	3.4	7.88	6.95	4.15	6.37	6.8	7.18	2.99	2.24	1.65	4	1.13
CCG000725	8.56	7.42	3.8	8.23	5.9	2.22	3.79	8.1	2.68	5.55	5.35	3.1	4.06	2.89	1.81	5.95	7.63	6.52	2.37	2.06	2.22	0.72	0.32	0.86	0.45	0.54	1.35	0.94	1.13	0.62
CCG000726	9.72	9.06	15.11	6.8	7.95	9.02	8.03	8.57	18.65	10.67	7.39	12.38	10.56	7.91	8.23	0.96	0.96	1.69	1.17	1.31	0.43	0.96	1.71	0.09	1.53	1.06	1.66	2.14	1.81	2.66
CCG000728	0.31	0.4	0.2	0.53	0.21	0.5	0	0.15	0.46	0.2	0.13	0.71	0.33	0.21	0.18	0.21	0	0.05	0.17	0	0.19	0.25	0.25	0.12	0.14	0.11	0	0.07	0.06	0.1
CCG000729	0	0.36	0	0	0.33	0.17	0	0	1.41	0	0	0	0	0	0.19	0.22	0.06	0.7	0	0.77	0.64	0.06	0.43	0	0	0.24	0	0.08	0.09	0.81
CCG000731	0	0	0	0	0	0	0	0	0	0	0	0	0	0	0	0.02	0	0	0	0	0.02	0	0.06	0	0.06	0	0	0	0	0
CCG000732	1.6	0.73	1.31	1.8	1.96	0.5	1.05	1.12	0.22	0.56	0.48	0	0	0.13	0.06	0.91	0.6	1.21	0.39	0.27	0.51	0.07	0.1	0.11	0.05	0	0	0	0.05	0
CCG000733	40.55	65.38	41.97	36.67	73.56	59.04	31.4	39.15	20.22	39.56	50.9	16.77	71.7	77.7	24.5	153.06	170.35	188.8	119.48	150.62	133.38	160.74	145.89	208.52	79.33	108.57	37.82	86.68	55.86	89.58
CCG000735	0	0.13	0	0.17	0.12	0.06	0	0	0.03	0	0	0	0	0	0	0	0	0	0	0	0	0	0	0	0	0	0	0	0	0
CCG000736	0	0.11	0	0	0	0	0	0	0	0	0	0	0	0	0	1.42	0.78	0.81	0	0.09	0.04	0	0	0.27	0.21	0.1	0	0	0	0.1
CCG000737	0	0.16	0	0	0	0.3	0	0.21	0	0.42	0	0	0	0	0	0.39	0	0.88	0.59	0.55	1.14	0.8	1.14	2.72	0.23	0.14	2.03	0	0	0
CCG000738	257.2	3.62	32.3	1493.02	174.81	539.14	6639.52	5995.35	4879.37	8138.76	6970.14	6882.15	555.2	461.08	2800.97	5.9	0	3.29	2423.84	3537.51	6710.77	3755.69	6262.1	4576.8	1939.6	2849.72	19239.4	580.05	6914.74	1333.23
CCG000739	13.81	14.43	17.34	14.02	15.57	17.11	14.74	16.03	19.85	16.53	19.34	15.93	14.62	12.81	13.04	10.27	8.49	11.15	14.3	14.27	15.53	16.26	16.55	18.19	9.96	8.19	12.57	4.46	9.14	5.09
CCG000740	3.99	4.52	5.77	1.6	3.16	2.48	0	0.22	0.09	0	0	0.44	0	0	0.39	8.27	4.58	4.94	3.69	2.06	1.92	0.57	0.7	0.98	0.54	1.18	0.47	0.38	1.11	0.44
CCG000741	7.27	6.49	2.6	10.36	5.67	1.98	8.09	8.27	1.23	5.11	6.32	3.26	4.91	5.59	2.12	3.5	3.75	4.34	1.3	1.6	1.74	1.37	1.04	1.3	0.95	1.67	2.66	1.7	3.81	2.03
CCG000742	188.27	196.56	126.54	157.49	170.17	124.02	182.28	198.66	153.6	201.37	169.32	162.95	143.05	125.54	114.07	253.84	239.45	266.77	206.62	220.77	228.8	158.83	185.56	165.82	176.07	200.35	268.25	232.94	354.22	253.11
CCG000743	48.21	45.64	44.62	58.12	55.82	71.39	78.63	73.07	82.38	66.82	64.69	68.94	46.33	54.23	53.48	39.88	46.92	54.1	95.08	126.76	109.96	21.1	32.25	39.86	20.82	32.05	40.34	27.19	42.09	34.35
CCG000744	62.39	80.55	50.26	84.33	94.24	51.95	88.04	88.94	67.28	84.91	84.38	58.36	90.35	93.56	53.67	48.16	41.16	44.71	39.23	35.93	37.47	22.14	27.3	24.17	23.17	25.38	33.99	38.25	38.5	37.44
CCG000745	0.77	1.29	1.4	0.42	0.5	0.51	0.09	0.5	0.4	0.09	0.56	0.15	0.08	0.27	0.06	2.42	2.63	3.13	1.63	0.7	0.5	0	0.26	0.05	0.03	0.25	0.22	0.02	0.41	0.05
CCG000748	0.64	1.65	3.75	2.18	0.66	0.68	2.77	2.53	2.88	1.46	5.19	3.87	5.25	3.95	3.65	0.2	0	0	0.29	0.31	0.19	0.64	0.91	0.24	0.23	1.41	0.83	0.41	4.45	1.61
CCG000749	279.73	201.4	353.54	811.23	378.96	254.9	956.94	502.64	1044.01	723.13	120.93	199.54	6.09	0.08	45.34	32.25	24.43	15.15	3.76	7.92	2.97	0.4	0.33	0	1.41	0	0	0.27	0.06	0.34
CCG000751	0.07	0	0.34	0	0	0.22	0.25	0	0.4	0.13	0.44	0	0.11	0.09	0.12	0	0	0	0	0	0	0	0	0	0	0.14	0	0	0	0
CCG000752	0	0	0	0	0	0.13	0.23	0	0	0	0	0.19	0	0.04	0	1.44	1.86	1.35	0.29	0.66	0.22	0.61	0.2	0.32	0.47	0.54	0	0.21	0.32	0.03
CCG000754	0.46	0.31	0.66	0.99	0.54	0.62	0.51	0.55	0.71	0.96	0.59	0.56	1.37	0.82	1.07	0.75	0.58	1.12	0.41	1.05	0.81	0.12	0.03	0.14	0.03	0.03	0	0.03	0	0.06
CCG000764	59.49	63.76	73.28	58.2	62.35	65.45	43.92	54.91	61.68	46.19	52.79	37.83	51.25	49.75	41.39	52.8	51.51	50.74	43.6	42.75	42.15	30.73	34.5	28.16	28.39	32.94	42.51	33.64	54.38	32.85
CCG000766	0	0	0.06	0	0.11	0	0	0	0	0	0.13	0.16	0	0.07	0	0.09	0.02	0.05	0	0	0	0	0	0	0	0	0	0	0.06	0
CCG000769	0	0	0	0	0	0	0	0	0	0	0	0	0	0	0	0	0	0	0	0	0.03	0	0	0	0	0	0	0	0.04	0
CCG000773	9.04	8.46	8.53	11.91	10.02	9.65	13.22	14.5	10.47	12.23	14.2	11.97	9.36	10.12	9.14	6.79	5.97	5.25	12.52	13.06	11.28	11.32	10.79	9.57	18.3	17.54	21.37	11.79	12.86	11.23
CCG000775	26.74	32.31	38.72	28.36	27.65	36.88	24.68	29.78	36.67	29	32.83	28.23	39.27	38.08	34.08	18.87	21.92	20.75	15.01	17.36	15.04	13.64	11.04	14.92	9.58	11.88	10.03	16.19	12.83	16.63
CCG000781	0.52	1.94	1.54	4.09	1.81	0.37	3.56	5.71	1.03	1.54	2.01	3.18	3.05	2.16	1.75	19.41	16.53	20.9	6.86	8.96	7.95	6.54	4.75	5.58	16.99	13.74	15.8	21.54	35.19	25.25
CCG000789	0	0	0	0	0	0	0	0	0	0	0	0	0	0	0	0	0.12	0	0	0	0	0	0	0	0	0	0	0	0	0
CCG000794	1.95	2.48	8.1	3.85	2.43	3.09	3.33	2.58	4.28	3.18	1.72	2.46	1.91	2.46	4.07	0.03	0.49	0.05	0	0	0	0.17	0.15	0	2.08	0.37	0.54	3.7	0.79	2.43
CCG000797	39.26	33.3	35.59	18.01	16.76	23.45	30.09	22.61	36.26	26.66	36.71	37.97	46.53	73.24	47.29	8.28	9.58	6.5	5.76	5.76	4.57	8.01	8.94	9.26	13.91	7.54	2.53	15.12	4.26	6.35
CCG000800	0.28	0.69	0.93	0	1.41	0.54	0	0	0	0	0	0	0	0	0	91.41	1.5	48.06	32.85	0	0	0	0.06	0	0	0	0	0	0	0
CCG000807	62.93	64.91	48.74	56.64	48.83	32.94	55.95	57.37	37.88	54.83	61.71	37.42	77.33	74.01	42.61	49.93	42.5	45.05	45.68	35.39	38.88	62.89	72.88	76.18	77.01	78.1	63.11	101.37	79.04	94.21
CCG000808	0	0	0	0	0	0	0	0	0	0	0	0	0.41	0.71	0.15	0.12	1.1	0.11	0.35	0.87	0.12	0.48	3.17	0	2.06	1.31	2	0.49	2.04	0.78
CCG000809	0.2	0.11	0	0	0.21	0.65	0	0.23	0	0.2	0.13	0	0	0.14	0.06	0.65	0.57	0.65	0.25	0.05	0	0.04	0.11	0.06	0	0	0.23	0	0	0
CCG000812	0	0	0	0	0	0	0	0	0	0	0.08	0.1	0	0	0	0	0	0	0	0	0	0	0	0	0	0	0	0	0	0
CCG000830	0	0	0	0.21	0	0	0.54	0	0	0	0	0	0	0	0	0	0	0	0	0	0	0	0	0	0	0	0	0	0	0
CCG000835	0.21	0.06	0.14	0	0.22	0	0	0.08	0.16	0.53	0.07	0.08	0.09	0	0.03	0	0	0	0	0	0	0	0	0	0	0	0	0	0	0
CCG000838	11.4	14.02	10.88	11.37	17.04	12.06	10.48	10.86	8.6	12.08	15.28	5.5	9.51	9.03	5.14	20.52	24.21	21.21	12.88	13.37	12.83	13.05	11.44	13.11	12.65	9.16	9.38	12.24	9.51	11.54
CCG000839	0	0	0.11	0.13	0	0	0	0	0	0.08	0	0	0	0	0	0	0.12	0.08	0	0.25	0	0	0.09	0	0	0	0	0	0	0
CCG000840	11.25	10.94	7.51	10.19	12.06	6.39	7.31	10.41	4.52	6.16	6.17	4.1	2.85	5.22	2.87	7.9	7.86	9.39	5.54	5.42	4.85	4.69	3.35	4.4	5.16	5.03	4.45	5.44	6.13	5.58
CCG000845	0.12	0	0	0	0	0	0	0	0	0	0	0	0	0	0	0.06	0	0	0.11	0	0	0	0	0	0	0	0	0	0	0
CCG000847	2.75	2.17	2.9	4.73	2.86	2.33	4.5	2.4	4.41	3.95	2.66	2.1	2.11	1.98	2.39	5.19	3.71	6.14	5.27	9.51	5.82	12.52	19.32	6.67	8.22	9.32	22.23	13.74	80.1	29.07
CCG000848	67.42	77.34	92.46	99.59	94.87	83.76	112.76	110.85	99.7	122.69	111.63	104.55	80.37	79.73	89.07	84.59	80.53	87.09	121.59	118.19	102.61	84.26	110.11	85.27	79.05	96.12	131.33	133.68	195.88	131.43
CCG000849	0.73	0.41	0.23	0.27	1.51	1.55	0	0.54	0.65	0.72	0	2.77	0.29	0.38	0.32	1.01	2.39	0.97	1.34	0.44	1.14	0.21	1.17	0.31	0	0.93	1.66	0.26	0.72	0.74
CCG000851	61.56	77.86	65.8	58.02	71.22	73.18	46.48	47.19	44.19	30.95	41.86	39.54	31.04	36.31	37.97	43.49	40.86	45.01	42.63	37.96	35.86	21.65	26.8	23.76	25.29	29.83	18.8	32.15	17	31.48
CCG000854	10.38	7.55	12.94	5.99	8.88	11.35	4.17	3.12	4.64	2.91	3.67	5.27	0.83	0.7	1.41	25.7	28.5	27.77	12.86	13.91	15.76	15.19	12.23	18.66	17.99	19.34	13.49	21.24	17.71	19.88
CCG000855	0.65	0.33	0.15	0	0.31	0.06	0.22	0	0	0	0	0	0	0	0.07	1.23	2.22	0.78	0.43	0.03	0.11	0	0	0	0	0.06	0	0	0.07	0
CCG000860	4.97	4.98	7.43	5.54	6.89	5.79	7.49	6.07	6.83	4.45	5.18	5.66	2.73	2.56	4.23	3.45	2.46	3.07	1.75	0.9	1.22	1.83	1.75	1.25	1.66	1.9	1.34	3.48	2.08	5.24
CCG000861	0	0	0	0	0	0	0	0	0	0	0	0	0	0	0	4.12	3.27	3.31	0.53	0.69	0.65	1.41	2.01	1.46	0.31	0.29	0.56	1.38	0	1.17
CCG000862	0	0	0	0	0	0	0	0	0	0	0.12	0	0	0	0	0.09	0.03	0	0.07	0.07	0.06	0	0	0.19	0.08	0.15	0	0.23	0.08	0.15
CCG000863	21.48	22.1	17.26	24.77	23.46	21.92	27.42	30.66	25.6	24.08	25.62	25.8	32.87	41.61	23.67	21.4	17.44	23.43	19.93	20.55	27.11	19.87	15.73	21.78	26.1	19.43	21.79	30.7	22.05	30.61
CCG000864	39.13	53.01	31.51	34.57	43.89	30.05	24.77	21.2	22.23	18.13	13.77	17.2	20.24	20.67	13.87	29.01	28.01	33.06	30.04	32.54	23.55	15.87	17.29	12.37	14.36	22.23	8.89	42.16	28.37	42.34
CCG000865	0	0.11	0.07	0	0	0.11	0	0	0.03	0	0	0	0.08	0	0.03	0.43	0.57	0.55	1.82	0.57	0.74	2.15	0.97	0.64	2.01	0.37	0.07	10.11	5.15	7.29
CCG000868	2.14	2.78	2.96	1.2	2.33	1.47	0	0.3	0.51	0.15	0.59	0.31	0.16	0.21	0.3	0.16	0.13	0.09	0	0	0.14	0	0	0	0	0	0	0	0	0
CCG000869	4.52	5.92	5.07	6.02	6.88	3.83	5.35	6.24	4.27	6.23	4.68	5.59	4.82	5.09	4.69	3.37	3.49	3.94	2.32	2.91	3.71	3.21	1.74	3.21	2.93	4.14	6.06	3.95	6.54	5.86
CCG000870	2.59	3.85	2.55	4.37	2.19	2.25	1.97	2.29	2.89	2.17	1.48	1.32	3.14	1.85	1.25	28.13	28.33	31.02	17.13	17.06	20.91	20.32	15.53	17.48	15.43	28.11	33.1	39.93	68.74	46.16
CCG000871	8.04	7.78	6.57	11.16	8.06	9.1	6.97	9.22	8.26	6.39	8.21	5.26	7.52	8.65	8.32	3.64	3.05	4.9	4.1	4.85	4.92	2.2	2.35	3	2.08	1.95	3.61	2.79	4.08	2.86
CCG000872	0	0	0	0	0	0	0	0	0	0	0	0	0	0	0	0	0	0	0	0	0	0	0	0	0.04	0	0	0	0	0
CCG000876	0.11	0.06	0.27	0	0.28	0	0.81	0.32	0	0.27	0.21	0	0.48	0.04	0.32	0.15	0.08	0.24	0.2	0.1	0.19	0.02	0	0	0.06	0	0.07	0	0.12	0.25
CCG000886	0	0	0	0	0	0	0	0	0	0	0	0	0	0	0	0	0	0.06	0	0	0	0.05	0	0	0	0	0	0	0	0
CCG000888	12.86	16.01	14.41	17.51	16.73	13.19	17.31	14.69	12.72	14.25	15.41	11.83	13.53	13.41	9.13	14.94	14.24	15.48	11.21	11.69	12.26	4.92	4.2	7.06	4.6	5.76	5.81	6.9	10.62	7.28
CCG000890	0.31	1.26	0.85	0	0.11	0.39	0.96	0.15	1.46	0.25	0.33	0.79	1.98	2.2	9.43	2.76	6.13	5.09	1.94	2.96	2.59	9.06	13.27	7.04	12.18	14.92	19.06	21.46	21.24	30.16
CCG000893	0	0	0	0	0.05	0.05	0	0	0	0	0	0	0	0	0	0.02	0.02	0.08	0	0	0	0	0	0	0	0	0	0	0	0
CCG000894	0	0	0	0	0.04	0	0	0	0	0	0	0	0	0	0	0.02	0.01	0	0	0	0	0	0	0	0.04	0	0	0	0	0
CCG000895	1.1	0.39	0.74	1.15	0.41	0.67	0.36	0.41	0.14	0.19	0.2	0.24	0.09	0.08	0.42	0.27	0.5	0.24	0.5	0.13	0.42	0	0.08	0.04	1.32	0.04	0.05	0.08	0.18	0.08
CCG000896	0.24	0.06	0.07	0.71	0.08	0	0.5	0.96	0.16	0.77	0.59	0.33	0.37	0.54	0.21	0	0.04	0.05	0.19	0.1	0.21	0.08	0.14	0.38	0.04	0.32	0.12	0.25	0.82	0.41
CCG000897	117.7	111.41	135.15	131.25	117.95	132.43	108.14	120.13	113.26	103.78	137.69	92.57	118.71	143.79	94.89	85.42	81.79	101.51	79.33	76.24	109.63	117.81	108.68	117.42	111.1	114.63	113.74	98.68	96.32	109.02
CCG000898	12.91	11.49	15.56	23.45	19.42	14.18	56.17	40.21	45.29	54.75	64.8	64.84	79.08	90.22	56.64	0.07	0.11	0	0.58	0.64	0.9	2.2	3.7	1.21	2.38	3.22	2.27	0.82	0.59	1.2
CCG000899	17.07	17.87	20.31	16.17	14.61	21.24	12.47	17.18	16.24	11.28	15.5	15.01	15.48	14.66	15.14	14.86	16.09	15.29	13.52	13.7	13.27	11.25	8.49	13.11	8.71	8.7	9.59	8.95	9.6	10.73
CCG000900	0.33	0.29	0.21	0	0	0.07	0.12	0	0	0.13	0	0.1	0.16	0.34	0.17	7.44	13.21	9.8	8.34	7.15	9.53	6.67	8.33	9.92	1.43	3.65	1.08	0.45	0.43	0.63
CCG000901	22.51	25.87	17.31	13.77	13.25	11.85	14.09	11.05	11.49	11.46	11.87	11.99	13.7	12.54	6.08	12.97	11.04	12.74	9.97	11.38	16.2	12.73	16.29	16.02	10.68	13.26	16.72	12.22	22.42	11.4
CCG000902	6.71	9.25	7.95	8.51	7.75	8.24	7.35	5.76	8.18	7.51	7.89	8.56	6.7	5.67	6.42	14.05	12.53	15.13	15.01	18.67	15.53	15.39	19.96	16.97	18.42	23.45	20.98	14.1	21.36	18.77
CCG000904	1.4	0.98	4.21	2.84	4.55	2.43	0.65	0.26	0.62	1.04	0	0	0	0	0	1.05	0.44	0.85	0.72	1.27	0.31	0	0	0	0	0	0.11	0	0.4	0.18
CCG000906	0.67	4.7	8.25	0.56	9.67	2.97	0.18	0.43	0	0	0	0.15	0	0	0.06	17.9	4.56	9.89	12.55	1.76	0.09	0	0	0	0	0	0	0	0	0
CCG000907	12.91	14.8	22.47	12.03	16.28	27.13	11.28	10.49	18.06	7.87	9.92	16.34	10.9	12.15	27.43	11.78	14.48	11.22	13.95	11.69	13.13	6.86	5.58	6.5	5.07	6.01	5.15	4.93	5.34	4.74
CCG000908	0.1	0.17	0.13	0.15	0.05	0.27	0	0.15	0.09	0	0	0	0.08	0	0.12	0	0.22	0.09	0.09	0	0.07	0.08	0.11	0.12	0.05	0.05	0.66	0	0.23	0.1
CCG000909	309.76	273.87	227.44	308.49	259.45	235.48	372.43	438.7	323.26	480.77	542.03	304.52	610.53	651.51	416.59	178.48	200.18	169.93	215.77	239.74	277.28	360.1	338.24	330	347.39	309.09	306.81	440.39	344.19	410.21
CCG000910	27.95	25.31	31.04	33.5	33.41	34.43	31.99	40.67	33.68	33.63	33.84	34.51	30.03	31.46	31.37	29.88	28.1	34.29	23.85	24.1	27.13	18.96	14.8	22.46	19.24	17.85	41.37	22.4	23.75	23.78
CCG000911	102.43	118.58	165.45	110.21	139.35	163.68	101.79	111.48	165.76	111.53	128.03	126.19	103.25	101.1	121.46	88.47	68.61	82.94	143.45	119.01	132.5	122.7	143.83	116.93	80.61	90	134.55	44.64	48.07	44.63
CCG000912	89.01	83.08	52.07	6.16	10.89	13.54	10.92	8.58	17.08	7.51	6.65	9.08	4.38	8.07	3.22	4.79	6.75	5.42	8.41	5.67	7.93	3.6	7	6.45	2.38	4.91	9.28	5.99	3.96	2.15
CCG000913	26.85	26.28	14	7.78	6.78	12.57	3.23	3.54	4.74	2.58	6.75	3.31	13.94	13.88	3.85	6.26	10.76	7.2	4.9	6.12	4.04	2.99	3.13	3.15	2.22	2.12	1.06	3.26	2.58	3.16
CCG000914	3.99	5.27	7.47	3.44	4.98	11.12	2.53	5.18	5.87	1.57	2.64	2.46	1.18	1.03	2.1	11.48	13.13	12.47	12.56	10.96	10.46	1.86	1.16	2.05	1.4	1.84	1.36	1.61	2.26	1.89
CCG000915	0	0	0	0	0	0	0	0	0	0	0	0	0	0	0	0	0	0	0	0	0	0	0	0	0	0	0	0	0	0.07
CCG000916	0	0	0	0	0	0	0	0	0	0	0	0	0	0	0	8.76	16.49	10.77	2.9	0.91	1.42	0.36	0.51	0.89	0.17	0.48	1.64	1.22	0.36	0.32
CCG000917	2.44	2.31	2.95	1.25	2.1	1.93	3.47	3.25	3.05	5.02	6.85	5.58	6.83	5.97	4.8	7.04	4.47	7.73	14.05	26.04	21.11	5.36	5.61	10.16	3.09	2.82	1.73	5.82	6.18	4.17
CCG000918	50.14	56.57	78.46	59.41	49	85.03	63.93	65.22	93.22	46.65	42.49	46.05	33.46	27.54	38.77	51.8	50.29	70.39	88.65	105.1	68.93	59.55	65.18	56.92	57.3	63.74	47.42	63.86	47.09	72.56
CCG000919	0.38	0.31	1.14	0.26	0.4	0.41	0	0.05	0.18	0.24	0	0	0.17	0.12	0.25	1.55	1.39	1.29	0.65	0.52	0.45	0.27	0.43	0.55	0.09	0.16	0.36	0	0.14	0.04
CCG000921	14.07	33.51	3.85	31.72	12.73	13.96	8.53	4.03	4.95	3.23	2.49	9.73	3.7	0.85	6.13	0	0	0.13	0.75	1.24	0.71	0.04	0.06	0	0	0	0	0	0	0
CCG000925	12.78	2.16	4	67.75	18.4	26.73	11.48	5.51	8.35	5.65	4.38	10.98	3.93	1.74	9.71	0.27	0	0.54	3.55	11.02	2.6	0.09	0.38	0.17	0.06	0.06	0	0	0	0
CCG000929	0	0	0	0	0	0	0	0	0	0	0	0	0	0	0	0	0	0	0	0	0	0	0	0	0	0	0	0.03	0	0
CCG000933	0	0	0	0	0	0	0	0	0	0	0	0	0	0	0	8.78	5.04	6.93	4.8	3.42	3.72	0.96	2.08	1.43	2.15	2.67	2	4.76	4.48	8.75
CCG000936	0	0	0	0	0	0	0	0	0	0	0	0	0	0	0	5.69	12.54	1.7	0.44	0.06	0	0.05	0.03	0	0	0.06	0	0	0	0
CCG000937	0	0	0	0	0	0	0	0	0	0	0	0	0	0	0	0.16	0.04	0.1	0.37	1.85	0.16	2.86	2.8	2.49	9.75	8.6	5.4	8.54	4.81	7.88
CCG000938	2.38	1.36	3.43	0	0.42	1.96	0	0	0	0	0	0	0	0	0	3.07	4.41	1.95	0.09	0	0	0	0	0	0	0.21	0	0.07	0.12	0.07
CCG000939	37.32	38.8	39.69	48.55	42.77	47.95	64.52	80.87	71.24	81.01	66.39	82.55	27.74	26.95	45.89	28.93	26.08	29.45	36.24	41.05	56.82	40.17	42.52	52.78	31.39	33.14	107.67	23.85	55.07	25.41
CCG000940	20.27	19.52	21.94	23.16	19.34	17.26	19.58	19.87	15.79	14.12	16.28	16.86	10.13	15.13	12.59	19.61	18.6	21.7	10.74	10.22	9.16	6.77	7.47	5.45	6.86	7.93	15.03	8.32	14.39	10.03
CCG000941	46.71	42	37.98	47.32	55.18	23.8	42.98	32.54	32.64	36.85	39.86	41.39	32.3	27.98	27.44	37.06	36.36	50.01	24.32	36.02	24.32	33.02	36.72	26.27	28.31	33.68	38.73	41.76	63.58	29.11
CCG000942	20.12	21.49	17.66	26.51	26.14	14.18	28.15	21.91	17.26	22.69	17.11	17.24	16.18	14.45	18.76	26.32	24.06	27.19	12.45	19.86	14.85	17.87	14.38	16.71	13.29	12.55	16.16	19.47	28.3	14.93
CCG000943	16.22	14.96	30.24	4.1	5.99	11.02	0.69	0.35	1.65	0.41	0.06	0.14	0	0	0.11	16.33	22.12	9.62	0.55	0.2	0.31	0	0.12	0.05	0	0.05	0.06	0	0.11	0
CCG000944	7.06	10.48	6.74	6.46	8.47	12.72	2.34	1.87	1.39	0.46	0	4.06	0.75	0.76	0.47	9.48	3	8.81	10.8	7.56	6.05	1.59	2.61	3.27	0	0.32	0	0	0	0
CCG000947	20.45	17.77	25.18	21.56	19	26.43	28.55	35.58	18.64	30.01	36.91	15.3	9.56	7.73	9.93	8.98	5.8	9.33	18.08	16.57	22.79	21.1	24.4	23.86	20.55	24.81	10.6	14.4	6.4	11.41
CCG000949	0.18	0	0	0	0	0	0	0.14	0.11	0.36	0.12	0	0	0	0	0.3	0.26	0.08	0	0.13	0.04	0	0	0	0.05	0	0	0	0.21	0
CCG000950	0	0	0	0	0	0	0	0	0.02	0	0	0.06	0	0	0	0.12	0	0.07	0	0.04	0.02	0	0	0	0	0.04	0	0	0	0
CCG000952	75.53	75.53	82.44	67.56	90.67	68.44	78.29	78.49	76.89	78.89	85.64	90.56	76.63	82.59	76.35	63.51	63.68	51.68	72.6	74.3	69.69	102.31	109.62	92.38	99.98	99.87	64.5	70.1	49.07	66.12
CCG000953	19	28.02	27.5	16.93	20.7	16.52	14.62	12.55	17.29	11.54	7.83	14.74	6.66	8.48	11.87	14.58	23.12	16.87	6.06	6.13	3.52	1.06	1.7	1.27	0.83	0.65	0.46	1.09	1.04	1
CCG000954	162.36	161.2	187.24	178.34	180.08	161.42	174.44	201.02	175.93	189.2	210.35	181.55	155.8	150.57	145.34	253.75	248.21	285.09	239.59	266.91	248.51	253.05	247.82	192.48	254.49	275.48	357.08	257.57	305.3	272.17
CCG000955	17.53	17.79	14.45	18.57	17.33	15.07	14.84	20.5	14.99	14.84	20.14	18.96	13.56	14.91	17.99	12.94	13.32	14.29	9.86	11.42	11.43	12.8	7.11	13.84	12.64	10.51	9.33	11.43	9.7	9.82
CCG000956	3.71	2.81	4.44	4.29	3.72	5.66	10.01	9.6	11.28	9.85	10.85	10.3	5.61	6.49	11.22	0.92	1.36	0.53	1.16	0.67	0.59	0.2	0.99	1.16	3.22	0.98	0.43	2.99	1.35	2.15
CCG000957	0	0	0	0	0	0	0	0	0	0	0	0	0	0	0	0	0	0	0	0	0	0	0.02	0	0	0	0.12	0	0	0.09
CCG000959	27.85	36.21	37.71	38.03	35.31	31.57	29.99	40.43	40.6	38.94	40.87	45.53	40.16	44.88	45.58	26.48	24.79	36.37	36.58	37.78	35.14	46.42	44.17	41.54	58.08	57.65	44.85	62.32	53.6	58.68
CCG000960	34.72	33.58	33.39	33.68	29.34	31.42	47.72	48.91	42.26	49.15	44.21	54.41	42.23	50.14	53.69	60.21	75.9	65.99	27.24	22.06	24.65	8.75	8.26	11.18	8.73	10.29	19.23	17.09	28.5	20.3
CCG000961	0	0	0	0	0	0	0	0	0	0	0	0	0	0	0	7.27	8.75	7.43	2.71	3.6	1.18	3.36	3.24	2	3.3	3.15	4.43	5.86	6.03	5.98
CCG000962	15.57	14.53	20.62	9.63	11.98	20.36	6.11	7.15	14.9	6.25	7.8	6.87	10.33	6.75	6.53	11.7	13.27	12.11	13.24	12.1	10.79	11.24	12.79	12.02	2.75	5.34	1.84	6.11	5.85	7.18
CCG000963	30.52	29.77	39.92	25.85	23.34	54.12	19.42	30.14	37.18	25.41	42.29	29.44	46.41	43.4	48.94	17.65	22.24	19.26	27.53	20	22.44	6.5	8.74	7.91	6.45	9.43	16.62	10.83	18.23	12.22
CCG000964	10.96	14.04	23.62	12.97	17.06	24.09	14.51	13.92	20.62	12.09	14.65	18.77	11.84	16.43	19.83	18.23	19.34	15.57	23.7	21.08	21.88	16.68	16.48	19.72	22.58	22.75	26.63	19.98	21.91	21.42
CCG000965	0.06	0.29	0	0	0.13	0.1	0	0.1	0.08	0	0	0	0	0	0	0.31	0.02	0.13	0.24	0.22	0.33	0.07	0.07	0.2	0.1	0	0.04	0.03	0.02	0.16
CCG000966	55.98	61.64	41.24	55.24	58.67	53.23	57.25	57.9	49.46	61.67	83.41	56.71	70.08	77.85	51.95	42.98	40.59	46.07	49.6	44.53	55.09	67.93	72.83	65.7	80.66	85.52	63.09	60.41	59.58	60.7
CCG000967	0.48	0.18	2.22	0	0.33	0	0	0.24	0	0	0	0	0.13	0.22	0	0.15	0.79	0.07	0	0.15	0	0	0	0	0	0	0	0	0.18	0
CCG000969	0	0	0	0	0	0.1	0	0	0	0	0.12	0	0	0	0	0	0.32	0	0	0	0	0	0	0	0	0	0	0	0	0
CCG000977	0.43	0	0.27	0.64	0	0	0	0	0	0	0.28	0.66	0.35	0.15	0	0	0.08	0.05	0	0	0	0	0	0	0	0	0	0	0	0
CCG000978	77.68	5.19	2.19	1008.49	23.65	55.24	7460.4	4740.88	4721.34	12769.8	10099.3	8349.46	1218.18	981.8	3060.57	0.13	0.03	0.28	700.49	460.54	1402.27	2117.84	7607.61	2326.25	3329.66	3830.76	28851	1270.12	33216.9	2581.26
CCG000979	0.08	0	0	0	0	0	1.74	0.25	1.1	1.5	2.08	0.13	6.38	5.21	2.98	0	0	0	0	0	0	0	0	0	0.09	0.09	0	0.16	0.1	0
CCG000980	0	0	0	0	0	0	0	0	0	0	0	0	0	0	0	0	0	0.04	0	0	0	0	0	0	0	0	0	0	0	0
CCG000981	0.85	0	0	9.45	0.53	1.81	12.31	10.61	9.3	11.32	24.85	17	3.38	4.32	19.79	0.47	0	0	0.47	0.16	0.38	0	0.09	0	0.36	0.43	6.49	7.64	344.42	9.34
CCG000982	0	0	0	0.38	0.13	0.14	0	0	0	0	0	0.39	0.2	0.7	0.53	0	0	0	0	0.12	0	0	0.14	0	0.82	0.78	11.95	5.52	473.32	11.19
CCG000983	0	0	0	0.25	0.35	0.36	0	0.76	0	0	0	0.52	0.14	0.23	0.1	0	0	0	0	0	0	0	0.18	0	0.09	0.6	9.67	3.66	440.58	8.22
CCG000984	3.89	3.69	2.65	3.62	3.22	3.09	2.27	2.36	1.82	1.92	3.02	1.85	1.89	2.52	1.64	3.22	2.72	3.89	1.49	1.79	1.45	0.61	0.7	0.63	0.2	0.47	0.87	0.42	1.07	0.71
CCG000985	0.53	1.11	0.53	1.47	1.31	0.34	0.88	0.71	0.68	0.41	0.41	0.96	0.8	0.69	0.41	10	9.92	11.55	4.97	4.56	3.28	1.44	1.49	0.98	0.28	1.21	1.71	0.78	2.47	1.01
CCG000990	0.67	1.95	0.84	0.15	2.3	0.99	0.19	0	0	0	0	0	0	0	0	1.95	0.6	0.73	0.14	0	0	0	0	0	0	0	0	0	0	0
CCG000994	0	0	0	0	0	0	0	0	0	0	0	0	0	0	0	0.38	0.51	0.6	0.33	0.27	0.41	0.47	0.16	0.3	0.42	0.85	0.56	0.6	1.37	0.76
CCG000995	9.59	12.3	11.52	9.57	12.83	12.3	7.73	10.73	9.18	9.44	9.19	6.76	4.85	6.48	8.85	28.8	34.7	32.54	23	19.89	16.47	7.29	9.33	8.67	9.28	14.47	22.77	13.72	17.64	18
CCG000996	11.23	3.53	2.18	7.62	6.88	1.23	5.91	11.61	0.34	5.38	8.9	0.88	6.67	7.54	2.39	0.13	0	0.13	1.72	0.83	0.39	0.22	0	0.32	0	0.29	0	0	0	0
CCG000998	0.16	0.18	0.72	0	0	0	0.15	0	0.1	0	0	0.49	0	0.28	0.24	4.12	5.09	4.59	18.6	38.89	16.79	8.32	10.12	7.45	5.46	9.72	1.42	9.7	7.12	7.18
CCG000999	6.94	11.13	9.72	2.67	5.05	16.54	0.2	0.64	1.33	0.11	0.14	0.24	0.21	0	0.25	51.8	56.86	76.93	200.09	196.67	144.14	13.67	13.03	18.62	9.14	13.28	7.08	8.32	26.64	11.96
CCG001001	0	0	0	0	0	0	0	0	0	0	0	0	0	0	0	0.11	0	0.1	0.14	0.04	0	0	0	0.04	0.04	0.04	0.05	0	0.02	0
CCG001002	0.1	0.46	0.26	0.15	0.91	0.11	0	0	0	0	0	0.16	0	0.07	0	0.71	0.51	1.18	0.9	0.64	0.69	0.08	0.88	0.26	0.14	0	0.13	0.22	0.41	0.21
CCG001004	0	0	0	0	0	0	0	0	0	0	0	0	0	0	0	0.59	0.41	0.31	0.24	0.51	0.22	0.13	0.07	0.02	0.38	0.5	0.2	0.49	0.48	0.27
CCG001007	1	1.33	1.19	1.38	0.46	1.6	1.63	3.93	5.77	2.16	2.74	4.2	1.3	1.12	1.9	2.14	3.84	2.38	0.6	0.54	0.56	0.38	0.37	0.21	1.07	0.45	0	3.52	1.17	2.92
CCG001008	6.12	6.03	2.07	1.45	4.2	2.16	0.92	0.41	0.58	0.54	0.21	0.33	0.13	0	0.26	10.24	11.17	9.62	1.81	1.29	1.35	0.16	0.41	0.12	0.06	0.95	0	0.68	0.71	0.64
CCG001010	0.81	0.45	0	0	0	0	0.38	0.3	0.72	0	0	0	0	0	0	1.31	0.29	1.26	1.4	0.49	0.73	0.38	0.11	0.34	0	0	0.26	0.29	0.81	0
CCG001011	0	0	0	0	0	0	0	0	0	0	0	0	0	0	0	0.01	0.06	0.02	0	0	0	0	0	0	0.01	0	0	0	0	0
CCG001012	0	0	0.67	0	0	0.19	0	0	0	0	0	0	0	0	0	0	0	0	0	0	0	0	0	0	0	0	0	0	0	0
CCG001013	0.63	0	0.99	0	0	0.17	0	0	0	0	0	0	0	0	0	0	0	0	0	0	0	0.06	0	0	0	0	0	0	0	0
CCG001016	1.41	0	1.39	1.61	0.16	0.17	0	0	0	0	0	0	0	0	0	0	0	0	0.14	0	0	0.06	0.08	0	0	0	0	0	0	0
CCG001017	4.23	3.14	4.95	0	0.49	1	0	0	0.19	0	0	0	0	0	0	0	0.11	0	0	0	0.35	0	0	0.09	0	0	0	0	0	0
CCG001018	4.7	0	4.95	0.46	1.47	0.17	0	0	0	0.15	0	0	0	0	0.09	0	0	0	0	0	0	0	0	0	0	0	0	0	0	0
CCG001021	0	0	0	0	0	0	0	0	0	0	0	0	0	0	0	0.1	0	0.24	0	0.1	0.05	0.41	0.35	0.12	0.46	0.22	0.07	0.31	0.24	0
CCG001022	0	0	0	0	0	0	0	0	0	0	0	0	0	0	0	0.03	0	0	0.02	0	0	0	0	0	0	0	0	0	0	0
CCG001023	0	0	0	0	0	0	0	0	0	0	0	0	0	0	0	0	0	0	0	0	0	0	0	0.02	0	0	0.03	0	0	0
CCG001025	0.46	0.64	1.46	0.68	0.36	0.86	0.43	0.34	0	0.23	0	1.58	0	0	0.07	0	0	0	0	0	0	0	0	0	0	0	0	0	0	0
CCG001027	0.19	0.21	1.09	0.28	0.3	0.1	0.89	0.57	0.11	0.75	0.37	0	0.08	0	0	30.77	31.17	27.95	38.26	37.86	27.78	23.06	29.07	28.16	14.13	25.92	15.01	37.44	31.85	37.57
CCG001035	0	0	0	0	0.22	0	0	0.31	0.12	0.21	0	0.32	0	0	0	7.45	4.09	5.01	3.66	11.82	7.52	2.76	5.17	8.98	5.04	6.53	1.91	5.24	4.28	4.25
CCG001036	0	0	0	0.27	0	0	0	0.28	0	0.18	0	0	0	0	0	20.29	22.38	21.08	24.09	29.58	31.02	9.84	17.5	24.57	15.76	24.61	9.88	26.82	58.07	23.01
CCG001038	0	0	0	0	0	0	0	0	0	0	0	0	0	0	0	0.12	0	0.12	1.23	0.52	0.24	0	0.14	0.45	0	0	0	0	0	0
CCG001039	0	0	0	0	0	0	0	0	0	0	0	0	0	0	0	0	0	0	0.28	0	0	0	0	0	0	0	0	0	0	0
CCG001040	19.53	21.49	23.15	16.31	18.79	16.22	17.53	14.76	12.4	16.13	35.1	13.58	19.25	16.62	13.03	0.33	0.34	0.21	1	0.35	1.19	1.9	1.29	0.54	0.77	0.86	0.16	0.23	0.55	0.12
CCG001041	26.34	27.52	20.21	34.58	22.48	18.33	14.48	21.77	20.44	35.64	23.64	20.78	33.81	37.62	24.3	0	0	0	0	0	0.21	0.09	0	0	1.26	0.84	0	1.13	0.53	0.95
CCG001045	0.39	0	0.37	0.28	0.4	0	0.9	0.29	0	0.86	0.5	0.44	0	0.4	0.17	67.7	72.26	69.26	52.63	55.29	43.89	40.54	38.18	38.31	32.78	41.55	37.59	53.14	53.16	62.38
CCG001046	2.39	0.5	4.16	3.3	1.55	7.98	1.67	1.56	4.42	2.35	2.7	2.5	3.7	16.08	13.49	4.28	4.35	3.7	7.21	10.23	14.61	26.54	18.51	34.56	33.63	15.18	13.02	3.38	15.1	1.89
CCG001047	7.62	5.42	9.01	7.39	2.53	5.36	1.21	3.63	3.83	0.96	3.76	3.95	5.18	24.02	3.95	8.38	8.05	9.17	7.22	8.59	7.56	19.94	22.33	41.85	69.89	34.82	31.17	30.84	27.76	17.89
CCG001048	0.12	0	0.16	0	0	0	0	0	0.07	0	0	0	0.2	0.09	0.15	7.41	8.52	9.41	3.2	6.77	6.14	14.46	14.94	27.71	43.42	12.07	16.01	8.91	14.12	3.28
CCG001049	0.17	0.19	0.65	0.75	1.06	1.64	0	0	1.01	0	0.66	1.04	0.95	4.82	2.64	2.6	2.6	3.4	5.01	4.85	4.06	10.02	4.3	8.95	13.95	4.96	9.54	0.57	8.13	1.3
CCG001050	8.17	7.28	4.13	5.05	3.91	2.97	2.74	0.24	0.97	1.61	0.84	1	1.31	9.24	1.55	9.88	9.98	5.57	5.48	10.95	4.4	21.64	21.99	33.08	35.63	43.87	42.37	21.28	62.58	12.66
CCG001051	11.7	8.81	12.59	5.11	2.79	6.75	2.95	1.89	7.47	3.27	2.04	5.78	4.92	29.86	6.38	3.21	3.42	1.89	0.73	1.83	0.28	3.03	2.46	3.39	4.48	1.37	2.98	0.61	4.66	0.96
CCG001052	0.59	0.5	0.08	0.6	1.18	0.17	0.27	0.33	0	0.04	0.1	0.09	0	0	0	0.66	0.64	0.58	0.26	0.28	0.16	0.02	0.02	0.07	0.04	0.02	0.04	0	0.02	0
CCG001053	5.35	8.67	7.89	5.96	6.95	20.72	2.04	3.75	3.02	1.55	2.3	2.34	0.23	0.2	0.82	12.74	9.65	9.64	8.18	4.55	2.6	1.17	0.85	1.78	1.91	2.61	2.32	5.41	2.6	4.27
CCG001054	45.14	59.07	42.34	54.65	65.94	55.11	54.25	67.57	55.85	61.81	63.58	61.2	58.34	56.38	55.85	62.92	56.25	58.61	75.38	69.77	69.09	132.53	154.32	117.68	139.33	167.27	105.64	118.46	96.08	102.47
CCG001056	105.65	132.56	143.84	95.86	125.67	156.26	80.97	81.99	178.85	95.94	95.6	130.04	141.45	180.84	153.95	148.05	159.9	133.29	161.89	236.33	222.2	593.81	561.35	686.17	590.1	520.34	240.69	382.18	222.32	277.99
CCG001057	20.78	22.83	28.94	31.06	44.73	28.81	27.3	31.37	35.32	30.73	30.69	28.41	48.13	81.25	34.9	21.81	10.78	19.14	31.93	51.61	48.52	119.88	121.23	138.17	137.04	164.34	85.93	152.61	124.67	122.52
CCG001058	9.07	10.1	4.83	10.25	14	9.46	3.81	8.22	5.42	3.87	3.11	2.31	7.45	11.42	6.13	4.28	0.17	3.34	7.19	9.22	13.61	7.25	14.24	5.14	4.59	8.99	19.48	4.41	4.58	2.79
CCG001059	0	0	0	0	0	0.04	0	0	0	0	0.05	0.24	0.83	1.01	0.19	0.04	0	0	0.04	0	0.07	0.78	0.49	0.61	1.74	0.47	0.36	0.1	0.14	0.02
CCG001061	0	0.05	0	0.13	0	0	0.73	0.33	0.08	1.8	0.9	0.6	15.65	24.19	5.05	0.08	0.39	0.64	9.29	12.17	23.38	378.35	258.88	322.7	600.77	491.01	219.23	33.59	37.5	35.77
CCG001062	0.44	2	0.93	2.7	1.37	1.14	1.03	1.31	0.8	1.12	0.94	1.01	0.88	0.96	0.57	0.51	0.82	0.96	0.39	0.27	0.38	0.04	0.12	0.02	0	0.04	0.31	0.12	0.27	0.19
CCG001063	20.71	22.71	18.17	14.49	25.78	23.19	12.79	16.14	17.93	13.5	15.34	20.16	34.83	51.84	39.16	24.69	22.76	25.57	19.06	22.51	14.46	34.66	45.34	26.45	30.2	38.69	56.1	29.2	61.37	40.76
CCG001064	59.62	67.54	70.48	74.84	61.52	70.3	65.68	79.12	77	59.2	78.28	87.36	63.38	82.2	87.17	92.68	90.22	96.99	50.62	60.18	53.49	52.6	29.61	47.82	55.36	62.73	64.74	84.46	111.06	103.46
CCG001065	93.74	99.19	108.79	102.72	118.52	95.33	112.67	88.11	98.36	79.94	97.92	121.77	92.2	109.02	94.65	5.54	48.91	4.46	6.57	6.58	41.41	9.18	9.52	3.96	5.32	10.1	6.97	5.46	7.17	6.14
CCG001066	0	0	0	0	0	0.27	0	0	0.08	0.13	0	0	0	0	0	0.65	0.82	0.73	1.17	1.35	0.46	0.86	1.71	1.08	0.55	1.69	0.83	0.92	0.36	0.52
CCG001067	266.91	250.12	390.52	231.65	221.64	251.55	342.42	289.13	531.04	324.84	331.62	557.87	338.27	442.78	534.2	145.29	148.34	114.24	90.79	145.24	117.86	261.94	260.27	209.86	299.21	268.36	315.56	233.99	229.2	212.9
CCG001068	3.31	3.56	2.88	4.53	3.32	3.05	7.02	9.03	4.05	12.91	9.41	6.43	1.28	0.94	3.25	4.48	3.6	3.08	0.73	0.05	1.23	1.07	0.98	0.71	0.61	0.58	1.71	0.33	1.49	0.12
CCG001069	3.08	1.76	3.2	0	0	0.17	0.29	0.24	0.89	0.62	0	1.2	0	0.16	0.7	0.44	0.76	0	0.07	0.11	0.78	1.04	1.78	0.45	0.17	0.61	2.98	0	0.13	0
CCG001070	22.32	20.29	32.37	23.92	23.19	39.71	19.37	27.4	29.05	19.62	20.94	23.56	24.31	24.93	30.38	26.64	24.88	28.5	23.28	24.31	25.75	20.63	11.92	23.59	21.62	18.6	26.3	21.13	16.14	21.48
CCG001071	10.95	17.26	27.08	12.77	28.53	35.9	8.26	9.12	8.88	4.79	5.22	7.36	4.39	3.97	3.18	31.79	24.94	25.08	32.71	16.1	17.09	3.36	2.28	3.71	2.32	2.45	3.84	3.42	2.37	3.18
CCG001072	0.42	0.59	0.27	0.31	0.77	1.24	2.75	5.98	3.36	3.84	3.67	2.41	2.02	0.22	0.38	0.63	0.15	0.28	0	0.2	0.19	0.08	0.28	0	0	0	0.14	0	0	0.11
CCG001073	18.71	23.91	14.42	16.95	12.69	20.84	30.44	30.84	21.72	31.78	45.14	14.95	26.16	15.82	8.34	5.43	8.46	9.13	18.13	39.98	24.26	6.87	6.06	5.98	10.73	11.36	5.34	36.58	32.5	32.31
CCG001074	22.87	22.62	18.79	22.64	22.63	18.46	20.13	20.85	18.81	18.9	22.27	15.46	24.5	23.03	12.91	25.98	26.08	26.76	16.32	20.64	18.16	13.73	14.06	16.02	7.5	9.46	18	23.2	22.22	19.95
CCG001075	15.8	15.92	15.32	22.9	23.94	19.66	18.73	26.2	21.19	19.95	21.63	21.24	17.07	14.26	13.03	31	27.81	31.97	27.6	30.62	32.77	20.64	21.45	25.98	15.98	18.37	34.47	28.95	22.35	27.44
CCG001077	6.08	4.04	1.96	0.19	1.48	1.52	0	0	0	0	0	0.2	0	0.09	0.08	5.44	5.14	6.75	0.24	0.87	0.23	0	0	0	0	0.13	0.42	0	0	0
CCG001078	25.09	29.3	39.88	23.36	25.11	36.56	20.74	22.99	30.64	20.92	26.05	32.38	18.29	20.4	29.44	20.03	19.89	18.51	28.55	29.81	28.62	31.29	27.99	29.26	26.67	25.84	15.02	18.4	12.56	17.67
CCG001079	0.24	0	0	2.56	0.4	0.77	5.77	3.32	3.46	5.04	5.61	5.89	0.19	0	0.06	0.13	0	0	9.76	6.47	11.9	13.22	8.63	29.46	1.01	3.4	3.33	0	0.14	0
CCG001080	23.97	24.23	26.32	29.71	19.73	30.07	27.17	28.67	33.34	24.96	28.98	36.06	25.52	27.52	32.86	15.63	18.56	17.11	25.88	25.08	26.1	20.98	19.42	24.33	22.05	25.15	26.12	23.08	19.14	21.79
CCG001081	24.18	40.04	24.61	24.69	23.12	17.23	16.23	14.82	7.7	8.8	5.58	6.23	2.82	1.75	2.82	59.14	69.11	54.67	4.3	4.01	0.97	0.21	0.25	0.21	0.18	0	0	0.05	0.11	0.17
CCG001082	0	0.1	0.12	0.14	0.05	0	0	0	0	0	0	0	0	0	0.06	0	0	0.04	0	0	0	0	0	0	0	0	0	0	0	0
CCG001083	0.09	0.1	0	0.14	0.05	0	0	0	0.11	0.14	0.12	0.07	0.04	0	0.03	0	0	0	0	0	0	0	0	0	0	0.05	0.03	0	0.16	0.09
CCG001086	0.61	1.21	0.43	0.6	0.92	1.31	1.53	1.42	0.85	0.6	1.23	0.73	1.14	0.66	1.09	0.88	0.36	0.21	0.56	0.56	0.67	0.62	0.55	0.69	0.44	0.56	0.13	0.49	0.31	0.41
CCG001087	20.77	17.56	24.51	32.25	33.73	18.53	13.46	27.65	9.12	11.12	11.36	9.73	2.11	1.9	4.12	10.07	8.29	11.31	11.94	12.11	11.56	1.43	1.71	3.85	0.5	1.6	5.8	0.56	2.56	1.12
CCG001088	0	0	0	0	0	0	0	0	0	0	0	0	0	0	0	0.19	0.15	0	0	0	0	0	0	0	0	0	0.27	0	0	0
CCG001089	17.95	14.7	24.44	10.56	9.24	17.25	16.39	15.84	15.19	19.3	23.2	13.51	40.49	36.18	23.41	15.69	13.39	26.25	3.35	11.57	0.82	20.53	0.93	10.34	10.74	7.25	2.72	9.62	5.14	4.01
CCG001090	0	0	0.03	0	0	0	0	0	0	0	0.14	0	0	0.02	0	0.14	0.12	0.11	0.01	0.01	0	0.09	0.1	0.03	0.06	0.11	0.07	0.07	0.09	0.14
CCG001091	24.75	25.25	12.9	25.36	19.55	10.25	14.49	19.03	8.06	13.42	12.34	6.85	17.09	13.41	5.49	20.82	25.86	25.03	5.26	4.83	5.15	2.25	1.39	2.98	2.82	1.48	0.99	6.2	4.76	6.27
CCG001092	55.34	56.21	54.94	33.27	46.45	47.49	27.34	28.05	37.52	23.31	23.85	22.07	27.11	36.2	25.39	66.24	67.79	63.01	72.62	69.91	64.31	50.34	59.55	55.32	65.59	66.54	48.35	54.83	43.82	47.59
CCG001093	6.38	8.63	8.93	3	11.15	9.28	3.8	1.01	1.85	0.4	1.75	0	0.98	1.31	0.97	12.23	12.15	14.96	20.51	6.61	12.36	10.78	14.12	9.27	13.35	15.39	15.09	4.96	6.09	6.05
CCG001094	1.2	1.93	0.84	0.98	1.38	1.99	0.25	0	0.08	0	0.86	0	0.21	0.09	0	2.95	1.75	1.59	2.14	0.83	0.54	0.45	0.36	0.15	0.21	0.34	0.6	0.83	0.23	0.81
CCG001095	0.11	0.59	1.08	0	1.11	1.37	1.79	1.43	0.63	1.05	1.65	1.14	0.34	0.07	0.44	4.67	0.68	1.79	4.89	2.72	2.05	0	0.57	0.48	0.23	0.33	2.15	0.61	1.39	0.49
CCG001097	3.35	2.74	5.02	4.47	3.77	5.57	3.42	3.32	6.86	1.65	1	2.67	0.56	0.3	0.95	1.6	2.89	1.69	1.56	1.33	1.87	1.74	1.65	2.09	1	0.89	0.68	0.37	0.55	0.51
CCG001098	0.08	0.09	0.07	0	0	0.17	0	0	0	0	0.07	0.12	0	0.07	0.06	0	0.05	0.02	0.02	0.05	0.01	0.03	0	0.01	0.04	0.04	0	0.03	0	0.03
CCG001100	7.31	11.73	12.93	6.07	6.04	8.85	7.36	8.17	6.44	7.53	5.56	5.53	5.65	16.42	5.78	0.33	0.26	0.31	1.3	0.19	0.2	2.46	0.18	0.37	3.73	0.38	0.41	0.57	0.37	0.56
CCG001102	0.07	0.22	0	0	0	0	0	0	0	0	0	0	0	0	0	0	0	0	0	0	0	0	0	0	0	0	0	0	0	0
CCG001106	0	0	0	0	0.16	0	0.58	0	0	0	0	0	0	0	0	23.72	28.47	37.53	11.9	13.38	9.62	17.06	9.26	10.96	21.19	27.64	27.27	48.12	78.33	46.72
CCG001108	3.47	4.08	6.82	1.42	3.21	7.1	5.04	3.31	4.73	4.27	8.82	11.75	4.77	5.19	6.64	0.27	0.03	0.17	0	0	0	0	0.21	0	0.15	0.3	0.38	0	0.16	0.39
CCG001109	2.95	2.95	6.98	2.78	3.77	5.25	1.83	2.71	4.2	3.42	4.78	6.68	5.56	5.89	5.34	0.1	0	0.43	0	0.07	0	0	0.16	0	0.08	0.15	0	0.25	0	0.34
CCG001110	0.34	0.32	0.36	0	0.36	0	0	0.17	0.07	0.11	0	0.17	0.27	0.28	0.24	3.54	5.75	5.72	0.6	0.08	0.1	0.52	0.25	0.23	2.54	1.81	1.34	2.34	0.88	2.38
CCG001111	4.39	1.48	3.87	0.9	1.48	0.65	0	0	0	0.2	0	0	0	0	0.24	3.3	5.29	3.38	0.66	0.79	0	0	0	0	0.05	0	0	0.1	0.17	0.21
CCG001112	9.51	10.08	8.23	10.43	9.69	7.28	12.83	13.7	9.35	13.1	14.19	9.86	14.97	15.4	9.79	8.25	8.62	11.09	5.31	7.22	6.43	4.97	4.64	5.14	6.81	5.39	8.63	11.06	9.54	10.02
CCG001113	19.16	14.85	16.76	16.3	17.78	11.43	22.7	22.87	15.64	17.78	25.02	15.81	13.1	19.66	12.94	14.52	13.37	16.52	8.12	11.15	9.34	10.22	10.99	10.77	10.79	10.69	14.4	16.41	23.44	14.76
CCG001114	47.34	54.73	29.7	24.41	36.69	27.82	23.66	30.07	15.92	21.19	24.63	17.51	12.17	9.66	11.55	62.42	72.54	51.91	17.25	14.03	13.65	6.63	5.4	7.83	5.62	7.45	10.7	16.87	17.46	15.85
CCG001115	2.15	3.66	3.05	8.6	5.44	0.71	1.24	2.91	2.43	2.73	1.06	0.78	0.57	0.21	0.43	4.67	10.47	7.19	0.38	0	0	0	0	0	0	0	0	0	0.12	0.05
CCG001116	352.24	372.2	316.58	443.37	331.87	241.59	466	405.96	410.52	380.57	409.06	333.34	291.1	203.37	265.76	297.98	226.82	412.22	295.01	453.43	351.16	285.9	272.78	292.26	229.12	237.17	181.73	284.76	346.12	285.98
CCG001117	0	0	0	0	0	0	0	0	0	0	0	0	0	0	0	0	0	0	0	0.03	0	0	0.03	0	0	0.03	0	0	0	0
CCG001118	7.3	8.78	8.95	4.33	7.93	4.85	0.81	1.46	1.85	0.89	1.12	1.16	1.28	0.43	1.66	7.9	7.05	6.15	2.98	2.43	2.1	1.9	2.55	2.91	2.08	1.91	0.87	1.06	0.37	1.31
CCG001119	7.19	6.74	5.14	7.2	7.8	3.67	7.39	8.56	3.08	2.56	1.21	1.59	0	0.14	0.37	20.36	20.79	26.79	3.54	3.11	3.04	7.92	12.74	4.41	6.18	11.39	36.85	5.46	9.4	1.53
CCG001121	0.94	1.6	2.54	0.64	1.45	1.54	0.13	0.14	0.43	0.13	0.15	0.59	0	0.06	0.27	1.4	1.05	1.75	1.23	0.57	0.49	0.34	0.15	0.13	0.15	0.33	1.02	0.11	0.4	0.19
CCG001122	0.44	0.49	0.45	0.35	1.12	0.38	1.49	1.37	0.33	1.06	0.31	0.12	0.06	0.52	0.17	0.48	0.44	0.41	0.53	0.23	0.3	0.03	0	0.14	0.09	0.04	0.1	0	0.11	0
CCG001123	6.37	5.56	6.3	9.18	5.64	7.87	10.64	13.58	10.99	11.36	11.07	9.36	4.78	5.19	6.39	5.18	5.16	6.16	5.3	5.5	6.76	3.69	4.66	4.84	4.63	6.59	12.41	6	8.47	6.4
CCG001124	20.35	25	22.97	23.86	20.76	29.26	26.46	25.34	41.1	32.53	33.39	41.16	36.36	33.28	45.64	31.7	28.58	38.38	24.41	28.26	27.73	43.89	32.61	48.41	39.27	41.5	34.94	55.07	56.12	56.77
CCG001125	17.21	18.39	18.5	20.48	18.56	19.07	19.05	19.09	27.48	25.45	26.78	27.74	27.55	25.71	20.66	34.13	27.15	43.15	69.78	82.98	76.49	139.56	149.22	140.16	129.4	144.43	106.23	106.75	114.1	107.18
CCG001126	23.67	24.42	14.77	23.2	25.81	17	20.98	25.31	23.32	27.46	26.54	24.03	27.07	21.26	20.21	12.07	12.65	15.44	7.98	10.14	8.65	10.33	14.1	11.2	13.04	14.24	14.14	16.22	14.5	16.8
CCG001130	3.16	2.69	2.35	0.96	2.51	2.52	2.81	1.87	7.87	5.44	5.69	5.89	6.54	3.77	3.43	3.08	2.28	2.95	3.92	8.78	5.99	19.02	18.23	21.81	11.43	9.41	2.84	6.37	8.01	6.41
CCG001139	28.59	34.09	37.19	25.18	33.52	35.24	26.98	23.59	36.46	20.45	24.64	29.24	34.79	43.62	43.29	40.49	42.45	36.65	56.9	59.92	43.91	50.94	51.11	50.06	82.27	71.49	52.66	110.65	104.45	84.28
CCG001140	12.46	12.1	8.05	7.73	4.16	9.29	4.99	4.27	3.15	4.21	5.83	4.73	3.12	3.73	3.62	5.64	7.19	5.03	3.5	2.95	3.93	0.42	0.84	0.36	0.53	0.24	0.2	0.04	0.42	0.05
CCG001141	93.55	101.25	124.32	89.43	100.97	119.2	124.33	107.03	133.67	112.87	104.9	148.98	107.88	97.11	133.79	90.88	82.46	89.02	137.61	135.15	123.07	202.37	211.09	171.75	255.61	299.44	208.21	234.85	197.55	216.75
CCG001142	27.02	34.99	28.61	21.5	21.28	23.81	15.6	20.81	17.72	18.48	19.06	13.86	18.35	20.75	15.3	26.95	35.23	24.51	10.99	10.88	9.52	6.72	6.53	8.24	4.16	3.63	5.06	7.52	10.65	8.9
CCG001149	0	0	0	0	0.31	0	0	0.15	0	0.1	0	0	0	0	0	9.76	8.16	4.81	7.91	1.75	0.4	0.41	0.37	0.28	0.47	0.25	0.45	0.19	0.06	0
CCG001150	0.73	3.94	3.86	1.97	17.63	5.87	1.37	1.09	0.72	0.24	0.47	0.19	0	0	0.58	5.97	0.52	0.97	7.12	3.12	2.63	0.32	0.52	0.41	0	0.62	1.67	0.12	0.21	0.19
CCG001151	0.14	0.77	0	1.62	1.72	0.74	0.26	0	0	0	0	0	0	0	0	18.38	8.85	17.61	10.94	6.24	4.82	0.05	0	0	0	0.28	0.81	0.13	1.8	0.7
CCG001152	1.42	0.59	0.45	0	0	0.57	0	0	0	0	0	0	0	0	0	0.98	0.13	0.23	0.65	0	0.32	0.13	0.57	0	0	0	0	0	0	0
CCG001153	106.6	56.59	93.28	168.3	64.82	139.69	496.59	596.14	472.84	591.5	458.2	624.89	163.6	151.32	285.32	28.35	30.01	33.14	45.33	51.16	85.94	50.55	49.6	74.16	58.33	65.56	123.11	85.44	57.14	87.38
CCG001155	5.12	5.17	3.94	8.73	6.67	5.11	5.53	8.2	3.7	5.51	3.58	3.67	3.14	3.66	2.89	9.57	8.6	10.19	5.53	5.81	5.29	4.81	3.7	5.04	4.78	4.39	5.83	6.26	6.75	5.88
CCG001156	17.03	13.94	13.83	1.79	1.08	2.23	0	0	0.21	1.54	4.7	1.59	0.14	0.6	0.93	1.68	1.05	0.92	0	0	0	0	0	0	0.19	0	0	0	0	0
CCG001157	0	0	0	0	0	0	0	0	0	0	0	0	0	0	0	0	0	0	0	0	0	0	0.22	0.45	0.43	0.31	0.52	0	0.34	0.2
CCG001158	0	0	0	0.07	0	0	0	0	0	0	0	0	0	0	0	0	0	0	0	0	0	0	0	0	0	0	0	0	0	0
CCG001162	0	0	0	0	0	0	0	0	0.03	0	0	0	0	0	0	0	0	0	0	0	0	0	0	0	0	0	0	0	0	0
CCG001163	0	0	0	0	0	0	0	0	0	0	0	0	0	0	0	0	0	0	0.08	0	0	0	0.05	0	0.09	0	0	0	0	0
CCG001168	17.16	17.49	24.23	8.73	17.01	11.53	7.96	11.11	4.03	3.95	3.5	1.55	0.88	0.7	1.7	148.76	189.1	131.09	22.9	10.4	6.34	6.62	8.93	6.25	3.55	5.28	14.44	1.33	4.35	0.59
CCG001169	15.85	15.62	13.45	15.9	19.45	15.89	15.26	19.14	13.87	16.44	16.44	12.38	14.21	16.69	15.16	23.88	18.95	26.73	21.04	20.05	17.86	13.76	17.15	15.39	15.87	17.06	25.77	19.47	24.51	19.59
CCG001170	0	0	0	0	0.08	0.08	0	0	0.04	0	0	0	0	0	0	0	0	0.03	0	0	0	0	0	0	0	0	0	0	0	0
CCG001171	4.15	1.81	5.59	2.32	2.16	1.83	1.6	2.02	2.67	2.36	3.78	5.37	2.71	3.95	5.93	1.46	0.98	1.04	1.02	0.61	0.79	0.25	0.34	0.36	0.75	0.99	0.23	0.89	0.72	0.32
CCG001172	223.79	173.82	219.93	48.51	73.19	170.7	42.81	51.75	127.85	63.17	104.82	72.7	109.84	235.68	134.66	171.62	228.58	192.95	70.02	70.95	91.47	114.56	109.28	160.25	106.2	90.56	59.62	64.63	69.3	48.26
CCG001173	20.16	17.88	27.36	22.32	17.58	19.66	29.24	31.4	20.96	28.04	24.05	29.18	11.43	15.18	14.48	27.52	28.26	25.15	35.7	29.8	28.9	8.61	10.81	14.8	6.38	13.46	20.45	16.14	20.82	16
CCG001174	11.39	8.62	11.71	13.57	11.13	13.66	11.24	15.76	11.71	11.44	12.09	11.78	12.85	13.16	14.22	8.41	8.91	9.83	8.43	8.19	8.42	6.94	4.29	7.62	7.84	7.7	9.05	9.53	8.19	9.44
CCG001176	2	2.19	4.27	1.23	1.06	2.32	1.35	2.44	4.28	2.03	1.46	1.3	2.8	4.85	2	2.3	3.12	1.7	2.28	5.32	2.96	4.64	2.62	6.54	2.3	2.33	0.69	6.38	2.81	4.92
CCG001177	0.18	0.29	0.4	0	0.44	0.17	0	0	0.03	0	0	0	0	0	0	0.02	0.07	0.06	0	0.05	0.02	0.02	0	0.03	0	0	0	0.05	0	0
CCG001178	32.58	37.42	19.54	26.89	34.64	16.51	29.15	25.45	25.5	27.57	26.78	24.56	27.09	29.8	16.64	18.08	13.16	18.97	22.21	19.43	20.09	14.7	14.88	10.12	16.61	17.9	24.04	19.97	19.05	22.86
CCG001180	0	0	0	0	0	0	0	0	0	0	0	0	0	0	0	0.14	0	0	0	0	0	0	0.16	0	0.4	0	0.39	0	0	0
CCG001181	5.71	12.73	14.67	9.45	6.87	13.92	5	2.4	8.97	2.11	4.83	4.62	1.43	0.37	4.56	7.01	10.58	10.82	23.44	27.1	13.77	10.95	10.43	3.52	7.25	4.1	5.34	7.98	4.86	4.52
CCG001182	68.85	73.3	54.44	74.74	61.06	39.07	80.68	67.02	37.71	52.5	53.65	61.49	22.02	23.99	21.83	58.75	64.48	61.78	36.49	35.09	31.04	20.61	25.41	18.4	24.66	33.67	46.96	47.38	61.55	50.2
CCG001183	0.07	0	0	0	0	0	0	0	0	0	0	0	0	0	0.18	0	0	0	0.03	0	0	0	0.08	0	0	0	0	0.22	0	0
CCG001184	10.91	10.96	8.73	12.58	12.56	8.6	12.52	13.33	10.48	14.11	15.28	13.27	12.12	12.16	12.45	8.66	8.11	8.47	7.01	7.6	7.08	8.56	7.72	8.54	9.62	8.62	8.57	10.03	7.5	9.21
CCG001190	26.06	12.63	19.07	27.38	24.25	22.56	24.44	26.6	24.19	10	6.64	8.74	9.82	13.45	15.52	19.2	19.38	18.98	18.25	19.58	21.65	20.88	35.95	18.84	15.46	26.45	64.95	20.06	52.11	22.59
CCG001192	7.04	6.18	5.46	6.68	7.12	7.75	6.25	11.68	7.28	7.14	8.01	6.63	5.32	5.83	5.66	8.47	7.25	8.17	7.71	7.34	8	6.3	5.01	7.05	6.33	6.4	7.43	10.72	7.08	11.05
CCG001195	11.29	10.74	5.94	7.95	4.89	2.01	7.9	9.48	10.7	12.73	13.33	22.21	15.59	18.49	44.41	2.17	3.59	0.42	0.97	1.36	2.95	1.68	1.51	1.06	4.65	2.16	0.92	8.48	3.47	2.98
CCG001196	13.51	12.64	16.8	13	12.62	14.4	4.5	7.71	4.81	3.14	3.13	2.56	0.84	0.86	2.06	9.79	11.26	10.24	6.27	4.42	5.44	1.14	0.84	1.35	0.91	0.89	2.31	1.06	1.57	0.81
CCG001197	21.39	26.55	13.11	22.4	23.41	17.31	36.57	32.43	19.06	31.1	44.48	24.44	37.27	36.65	24.73	32.47	33.82	33.33	31.54	32.33	22.31	21.64	24.67	21.11	19.23	26.8	28.85	22.82	36.87	19.04
CCG001198	6.58	5.02	5.11	8.83	9.72	7.52	4.52	5.52	2.32	3.86	2.83	2.99	0.09	0.16	0.21	15.09	8.32	9.81	6.79	10.46	10.36	0.04	0	0.72	0	0	0.15	0.11	0	0
CCG001199	223.12	246.19	246.71	288.55	268.08	197.44	301	237.21	289.98	347.61	385.62	341.38	455.69	362.06	265.41	179.02	184.45	188.17	342.71	323.21	331.5	574.91	696.11	444.62	489.53	491.87	281.18	249	368.6	254.88
CCG001200	22.19	24.36	24.82	28.25	22.28	26.92	23	26.84	25.34	22.39	24.37	28.12	19.44	19.28	20.85	48.28	42.42	51.08	44.99	45.03	49.47	45.62	32.42	46.45	43.86	49.52	59.37	43.75	48.27	46.95
CCG001201	11.03	12.29	12.5	9.78	12.74	14.28	7.24	12.07	10.79	8.69	10.23	10.47	8.96	9.15	9.26	17.4	18.81	20.73	17.6	15.58	15.87	12.67	11.88	11.86	11.19	11.32	18.36	11.18	12.4	11.24
CCG001202	1.23	1.74	0.57	0	3.31	1.91	0	0	0	0	0	0	0	0	0	2.4	0.56	1.46	0.23	0.05	0	0	0	0.16	0	0	0	0	0	0
CCG001203	20.68	19.34	26.14	16.1	22.9	23.53	17.28	21	17.98	17.92	16.69	17.33	17.97	16.09	14.21	23.85	20.69	23.21	30.01	30.88	29.86	33.57	24.7	34.32	20.32	22.73	30.46	19.08	28.19	23.68
CCG001204	2.68	1.71	1.29	11.27	3.05	7.91	6.91	9.15	6.19	4.15	5.43	2.53	0.2	0.35	2.73	0	0	0.11	0.76	0.8	0.63	0.29	0.34	0	0.14	0.52	6.64	0	2.32	0
CCG001205	0	0	0.17	0	0	0	0	0	0.08	0	0	0	0	0	0	0	0.2	0	0	0.2	0	0.1	0	0	0.07	0.14	1.07	0	1.48	0.14
CCG001207	0	0	0	0	0	0	0	0	0	0	0	0	0	0	0	0.31	0	0.15	0	0	0.3	0	0	0	0	0	0.22	0	0.47	0
CCG001209	4.92	4.05	2.93	19.91	5.76	46.51	42.97	20.61	89.91	42.6	40	48.83	110.03	67.05	101.99	1.92	3.96	2.54	9.78	25.8	22.28	36.65	26.25	47.3	24.2	21.97	10.07	3.94	6.38	5.63
CCG001210	8.18	7.87	11.96	13.79	12.55	11.49	7.38	17.59	49.86	7.41	6.76	26.25	2.13	4.81	29.34	4.67	0.72	3.88	10.19	5.75	11.93	10.39	18.01	15.96	4.75	5.97	18.95	4.03	1.95	2.24
CCG001211	0.34	0	1.09	0.51	0.54	1.47	0	1.29	0.51	0.85	0	0.79	0.28	1.07	0.31	14.47	13.14	17.21	25.93	13.19	17.91	3.76	7.2	5.63	2.12	4.66	1.23	0.33	1.95	0.61
CCG001212	5.66	5.94	4.15	6.84	5.66	6.04	3.5	7	4.11	5.07	6.13	4.28	2.22	2.04	2.4	7.64	6.68	9.63	10.18	9.9	8.31	9.89	9.2	10.1	7.63	7.49	8.01	8.28	11.72	9.55
CCG001214	316.6	377.83	544.79	336.11	456.8	520.64	322.03	293.75	484.66	320.52	270.73	413.97	487.68	390.79	543.58	271.47	222.61	267.52	305.75	238.39	173.87	91.71	98.58	81.94	46.19	83.02	146.61	49.61	77.61	48.03
CCG001215	23.04	0.32	0.55	45.76	17.23	31.59	26.03	37.25	9.57	9.92	3.27	12.59	2.09	3.38	17.96	1.52	0.04	0.65	79	63.75	101.81	1.9	1.47	3.63	0.67	0.86	0.44	0.12	0	0.11
CCG001216	33.25	35.07	35.51	33.41	47.1	34.1	23.8	29.57	29.23	29.68	24.04	26.58	38.16	35.83	38.5	28.75	22.93	23.36	27.48	23.99	26.76	39.46	33.65	35.3	36.57	24.42	17.4	15.37	21.59	15.56
CCG001217	32.78	28.19	30.18	32.03	29	22.59	26.66	28.97	25.72	30.59	39.54	33.69	44.26	48.61	32.4	38.34	44.53	35.1	28.04	29.14	27.65	54.88	42.69	52.81	51.04	51.67	30.89	35.35	48.3	36.42
CCG001218	22.03	20.4	23.7	20.9	18.62	30.61	19.91	24.83	26.65	23.51	24.35	23.78	47.72	34.51	35.71	28.74	29.62	30.85	19.83	26.32	23.31	23.37	11.78	27.49	17.82	14.02	12.83	29.67	18.47	30.7
CCG001220	109.9	137.73	124.14	63.79	114.04	113.92	20.77	29.61	33.82	25.86	27.14	38.97	52.45	48.99	74.5	224.2	434.02	127.44	38.85	15.18	5.75	18.79	16.76	11.16	18.79	16.23	9.79	45.47	37.15	40.58
CCG001221	23.15	24.59	9.06	5.25	16.26	11.92	2.69	3.13	3.25	0.97	1.01	1.1	0.39	0.63	1.96	68.53	72.26	89.56	7.85	4.97	3.58	0.53	0.75	1.13	0.33	0.57	1.79	0.5	1.95	0.53
CCG001222	4.74	6.08	3.07	4.1	8.2	3.62	3.49	3.51	2.5	3.45	4.52	3.22	3.34	2.34	2.74	26.45	23.16	29.57	12.29	12.17	10.1	5.01	6.75	6	5.83	6.1	12.12	10.11	12.7	11.78
CCG001229	0.03	0	0	0	0	0	0	0	0	0	0	0	0.02	0	0	0	0	0	0	0	0	0	0	0	0	0	0	0	0	0
CCG001241	10.19	9.88	9.92	2.91	8.31	6.88	1.93	2.37	1.88	1.28	2.34	1.09	2.58	2.77	1.57	13.77	17.3	17.97	8.71	4.9	4.18	3.04	3.4	3.65	3.44	3.6	2.21	8.05	3.27	5.76
CCG001243	44.91	52.76	69.47	44.47	66.18	68.69	37.28	35.97	71.77	41.55	53.83	64.01	89.34	176.62	130.69	98.27	93.76	89.49	141.56	141.8	167.44	295.47	265.53	284.87	393.74	311.63	195.71	115.18	77.92	101.14
CCG001244	3.95	4.6	6.12	2.57	6.2	4.65	1.51	1.41	1.3	1.1	1.1	1.23	0.68	0.74	1.2	0.72	0.49	0.6	0.37	0.04	0.12	0	0	0	0	0	0.09	0	0	0
CCG001245	24.63	21.37	21.94	25.61	25.48	27.04	31.19	23.69	26.4	23.71	30.43	28.07	24.66	26.74	21.89	25.75	23.45	27.17	18.32	18.25	16.79	19.77	22.25	20.73	19.16	23.45	30.51	22.8	25.43	23.7
CCG001246	14.61	21.58	15.51	14.49	17.44	11.41	10.9	14.46	18.75	15.94	15.17	10.17	26.2	28.15	22.21	30.07	31.56	30.35	27.75	29.29	30.1	39.19	35.8	40.67	50.32	42.61	24.47	60.78	35.61	53.36
CCG001247	26.44	38.71	29.86	31.17	30.13	20.73	34.54	32.23	28.99	24.76	31.93	25.09	21.73	17.35	14.11	25	29.51	32.03	29.02	35.26	32.13	31.47	30.6	22.76	25.87	34.35	29.21	35.9	43.04	41.27
CCG001248	48.92	49.39	59.42	67.82	91.02	82.51	57.23	66.95	97.39	77.2	95.13	73.49	165.19	182.64	168.15	83.85	54.99	78.08	127.83	109.53	116.58	277.68	193.62	307.08	150.26	143.97	43.32	104.04	50.72	102.75
CCG001249	8.97	11.9	16.03	15.92	17.73	12.51	13.7	14.84	6.09	13.58	11.95	9.26	4.21	5.11	10	10.14	8.69	10.83	7.29	5.43	6.09	2.82	5.73	1.51	2.93	3.48	11.66	2.74	5.89	3.27
CCG001250	0.03	0.07	0	0	0.07	0	0.5	0.1	0.04	0	0	0	0	0.05	0.02	0.02	0	0	0	0	0	0	0	0	0.07	0	0	0	0	0
CCG001251	0	0	0	0	0	0	0	0	0	0	0	0	0	0	0	1.36	1.23	0.46	0.96	0.17	0.62	0.13	0.19	0	0	0	0.45	0	0.2	0
CCG001253	0	0	0	0	0	0	0	0	0	0	0	0	0	0	0	0.78	0.32	0.6	0.41	0.65	0.2	0.08	0.12	0	0.24	0.11	0.15	0	0.57	0
CCG001257	2.16	2.31	2.73	1.61	0.9	2.77	0.86	0.95	1.6	0.57	0.74	0.61	0.09	0.08	0.03	0.27	0.18	0.34	0.13	0.14	0.08	0	0.06	0	0.18	0.12	0	0.47	0.38	0.44
CCG001258	0	0.02	0.15	0	0	0.04	0	0	0.02	0	0	0	0	0	0	0.04	0.01	0.04	0	0	0	0	0	0	0	0	0	0.02	0	0
CCG001261	0.74	0.68	0.78	0.36	1.02	0.13	0.46	0.92	0.65	1.33	1.11	0.56	0.78	2.03	0.29	0	0	0	0	0	0	0	0	0	0	0	0	0	0	0
CCG001263	148.96	134.76	148.78	158.84	130.87	128.33	161.59	169.87	148.84	148.18	169.77	189.62	121.67	124.96	165.5	180.82	204.97	197.14	153.44	149.51	154.23	197.08	173.07	214	171.11	230.67	151.05	214.85	177.97	239.97
CCG001264	8.33	8.38	15.35	14.58	9.91	14.83	22.96	28.15	16.62	23.59	26.61	19.83	2.35	1.01	7.18	14.81	12.36	13.93	11.6	11.68	7.67	3.42	3.77	3.23	2.21	4.75	16.25	8.64	14.43	10.18
CCG001266	2.13	1.19	2.76	1.34	1.05	2.01	0.95	0.91	0.69	0.5	1.05	0.31	0.28	0.28	0.3	1.85	1.44	1.17	1.68	0.86	0.84	0.15	0.63	0.11	0.27	0.57	1.48	0.39	1.04	0.23
CCG001269	0.06	0	0	0.09	0.06	0	0	0	0.04	0	0	0.09	0	0.08	0	0	0	0	0	0	0	0	0	0	0	0	0	0	0	0
CCG001270	0	0	0	0	0	0	0	0	0	0	0	0	0	0	0	0	0	0	0	0.01	0	0	0	0	0.04	0	0	0	0	0
CCG001277	0.5	0.28	0.31	0.37	0.39	1.33	0	0.37	0.15	0	0	0.38	0.4	0	0	0	0	0.33	0.11	0.24	0.06	0	0	0.14	0	0	0.16	0	0.49	0.13
CCG001280	0	0	0	0	0	0	0	0	0	0.12	0	0	0	0	0	0	0	0	0	0	0	0	0	0	0	0	0	0	0	0
CCG001283	313.77	365.02	325.13	275.69	345.56	261.85	277.01	205.79	279.91	256.74	321.85	298.81	231.02	217.01	232.23	241.03	209.38	236.21	391.2	333.96	388.8	825.78	946.67	571.15	460.18	547.9	272.37	138.69	262.48	132.06
CCG001284	0	0	0	0	0	0	0	0	0	0	0	0	0	0	0	0.11	0.06	0.07	0	0	0	0	0	0.05	0	0.08	0	0.02	0	0
CCG001286	0.12	0	0	0	0	0	0	0	0	0	0	0	0	0	0	0	0	0	0	0	0	0	0	0	0	0	0	0	0	0
CCG001287	38.13	37.87	38.61	30.91	33.35	38.4	28.52	42.61	36.56	28.62	33.46	36.9	36.8	36.6	36.77	37.97	36.62	37.54	34.52	35.74	35.62	33.73	28.58	37.48	40.84	39.03	37.23	44.49	32.71	39.91
CCG001288	0	0	0	0	0.29	0.61	0	0	0.17	0	0	0	0	0	0	1.05	0	1.13	0.78	0.27	0	0	0	0	0	0	0	0	0	0
CCG001289	5.37	5.94	4.9	3.15	3.85	3.4	1.08	1.38	1.56	1.15	1.49	0.82	2.57	4.36	2.21	1.21	1.44	1.67	0.97	0.75	1.01	0.21	0.2	0.35	0.35	0.4	0.34	0.75	1.3	1.02
CCG001293	0	0	0	0	0	0	0	0	0	0	0	0	0	0	0	0.46	0.46	0.68	0.28	0.65	0.69	1	1.32	1.8	2.68	2.74	2.43	6.64	6.05	6.43
CCG001296	0.93	0.83	1.18	0.78	0.88	0.8	0.99	0.79	0.66	0.76	0.55	1.09	0.21	0.35	0.63	7.44	8.67	9.6	2.15	1.85	1.68	0.12	0.11	0.03	0.04	0.16	0.03	0.23	0.03	0.23
CCG001297	5.79	6.45	14.7	13.06	6.68	12.42	10.14	14.14	14.47	12.94	17.7	17.71	13.53	13.9	18.5	27.14	22.19	24.37	35.09	41.06	27.8	45.05	36.9	38.46	23.27	33.26	34.02	35.97	46.48	38.98
CCG001298	43.13	45.21	44.76	51.15	48.68	36.35	47.17	58.76	45.73	46.83	46.59	53.15	40.31	38	50.15	58.58	47.15	66.53	37.76	44.07	41.73	52.25	42.78	44.94	50.32	52.13	59.76	60.36	79.55	58.15
CCG001299	2.32	0.4	0.57	7.67	2.69	6.24	7.47	12.51	4.65	5.78	4.81	5.09	0.41	0.62	1.06	0.49	0.34	0.48	3.13	2.24	2.93	0.27	0.68	0.87	0.89	0.42	1.17	0.77	0.22	0.85
CCG001300	1.04	0.51	2.22	1.63	1.49	2.37	0.85	1.85	0.69	0.64	0.67	0.2	0	0.13	0.27	0.48	0.39	0.29	0.6	0.47	0.12	0.05	0.14	0	0	0	0.04	0	0	0.07
CCG001301	20.62	24.52	15.75	15.98	17	12.91	18.28	17.58	14.55	17.25	17.57	15.17	22.63	23.03	19.2	27.57	29.02	21.96	16.75	18.48	20.07	41.89	35.93	35.99	32.34	31.89	14.43	36.86	30.07	30.73
CCG001302	11.32	9.86	11.58	4.38	4.58	6.64	3.14	3.55	2.77	2.35	2.86	1.49	1.84	3.68	2.72	4.75	7.45	6.15	1.79	1.74	1.64	3.31	3.16	1.74	4.68	7.52	24.25	5.84	11.82	7.5
CCG001306	0.46	0.68	37.07	0.9	2.33	12.31	5.33	2.51	40.5	3.56	7.56	21.99	5.99	10.69	40.26	0.33	17.04	0.02	0	0	0.02	0	0.11	0.06	1.06	0	0	0.71	0.23	2.04
CCG001316	24.1	23.73	28.25	32.56	24.3	31.38	25.85	36.46	28.63	26.87	30.48	34.13	26.05	25.04	29.49	20.41	23.68	21.81	16.6	17.55	19.02	14.85	11.97	14.74	14.96	14.1	17.76	21.34	16.84	24.12
CCG001318	0	0	0	0	0	0	0	0	0	0	0	0	0	0	0	0	0	0	0	0	0.05	0	0	0	0	0	0	0	0	0
CCG001319	116.26	145.76	226.16	78.94	132.35	189.13	38.97	46.2	63.43	31.67	26.24	33.83	34.09	27.46	33.05	106.27	148.32	128.45	143.8	128.27	89.92	66.18	43.04	72.04	66	51.01	35.63	80.5	39.88	86.1
CCG001323	19.07	16.42	18.9	13.38	15.99	15.16	9.5	11.65	3.52	4.37	4.75	2.81	0.35	0.6	0.84	4.05	6.34	3.93	7.76	4.75	8.11	0.37	0.41	0.12	0	0.06	0.35	0.1	0.12	0.05
CCG001324	12.94	15.62	14.84	15.15	14.44	12.53	20.11	23.79	16	18.51	19.6	15.69	19.32	19	12.23	55.03	56.42	55.36	67.09	60.43	75.9	118.78	115.33	95.44	114.26	116.58	72.15	83.92	70.33	75.47
CCG001325	25.09	25.04	81.3	38.65	24.64	64.98	45.65	45.37	108.92	57.31	53.38	58.6	43.62	41.9	62.97	15.39	13.35	16.66	114.74	144.53	159.08	57.57	35.28	251.67	12.75	17.57	27.41	5.72	10.02	9.36
CCG001328	0	0.49	0.19	0.22	0.31	0	0	0	0	0.29	0.09	0.11	0.06	0.1	0	0	0	0	0	0	0	0	0	0	0	0	0	0	0	0
CCG001330	0	0	0	0	0	0	0.15	0	0	0.08	0.1	0	0	0	0	0	0	0	0	0	0.04	0	0	0	0	0	0	0	0.02	0.04
CCG001331	1.65	1.3	0.8	2.21	2.57	1.14	1.9	1.31	0.72	1	1.5	1.26	0.35	0.33	0.61	9.15	10.24	9.07	5.95	5.22	5.45	6.67	4.82	6.46	10.38	12.74	10.76	17.2	9.95	19.09
CCG001338	0.23	0	0.57	0.33	0	0	0	0	0	0	0	0	0	0	0	0	0	0	0	0	0	0	0	0	0	0	0	0	0	0
CCG001340	0	0	0.12	0	0	0	0	0.14	0	0	0.12	0.15	0	0	0	0	0.07	0	0.09	0	0.04	0.15	0	0	0.16	0.05	0	0.09	0	0
CCG001341	8.44	8.9	10.38	4.54	5.4	7.72	7.59	4.84	7.79	6.15	7.47	4.59	8.78	7.48	7.69	3.1	1.79	2.77	3.18	2.58	3.72	1.56	2.1	2.21	2.78	1.77	2.79	3.26	2.56	3.28
CCG001349	26.57	25.81	43.61	24.02	27.52	36.55	25.47	19.15	64.9	16.98	18.79	36.68	7.96	7.13	40.33	25.05	17.42	26.4	33.34	32.06	25.78	4.65	8.85	7.13	4.83	6.73	13.91	7.67	13.82	10.89
CCG001350	0	0	0	0	0	0	0	0	0	0	0	0	0	0	0	0.13	0	0.06	0	0	0.03	0	0	0	0	0	0	0	0	0
CCG001351	0	0	0.25	0.1	0.07	0	0	0.19	0	0.03	0	0	0.1	0	0	0.45	0.14	0.79	0.15	0.25	0.45	0.05	0.12	0.02	0.05	0.03	0.04	0.06	0.02	0.03
CCG001353	1811.32	2433.45	2464.36	5126.69	5637.48	2951.7	2365.12	1414.93	468.59	577.44	479.75	491.93	4.89	3.74	78.93	2339.34	335.84	1342.61	1388.04	1228.09	958.42	21.81	31.7	129.06	2.04	3.48	3.23	10.88	3.21	2.11
CCG001354	1.08	1.6	0.55	0.43	0.79	1.15	0.54	0.61	0.85	1.41	2.22	0.76	0.98	1.13	0.36	0.94	0.78	1.11	1.21	1.06	1.18	0.47	0.52	0.68	0.25	0.3	0.27	0.15	0.25	0.18
CCG001355	29.77	34.56	47.45	39.25	35.59	42.83	50.74	42.81	72.82	50.59	49.51	83.87	90.83	107.14	124.32	31.79	28.16	34.7	39.59	54.73	39.33	62.51	60.73	57.81	89.38	99.21	90	109.55	90.56	108.25
CCG001357	0	0.16	0	0	0.15	0.08	0	0	0	0	0	0	0	0	0.08	0	0	0	0	0	0	0	0	0	0	0	0	0	0.08	0
CCG001358	68.09	75.02	130.13	66.64	76.25	128.69	70.64	70.07	123.87	72.28	89	99.46	81.96	86.41	114.73	64.03	66.35	73.16	130.78	135.87	123.94	207.77	207.55	168.93	255.71	257.11	122.28	218.54	127.57	202.04
CCG001360	22.36	20.89	19.42	18.87	25.55	21	23.5	22.26	23.16	21.7	34.16	25.39	27.18	21.72	21.35	20.5	17.48	22.05	23.1	22.73	25.19	30.81	34.47	29.16	20.82	20.82	18.77	18.13	22.27	18.21
CCG001361	0	0.03	0	0	0	0	0	0	0	0	0.03	0	0	0	0	0	0	0	0	0	0	0	0	0	0	0	0	0	0	0
CCG001362	35.81	36.37	54.92	7.98	7.72	18.99	7.63	8.35	18.23	9.69	4.36	7.76	6.1	24.58	5.53	5.4	6.93	4.78	2.34	1.73	1.76	1.6	3.49	1.53	2.3	1.77	0.57	5.98	1.66	0.66
CCG001363	27.24	30.27	23.1	19.17	20.48	21.84	20.05	19.47	21.67	18.22	18.95	14.77	21.91	20.2	18.13	26.98	32.28	28.42	19.4	19.2	21.25	16.99	18.16	18.51	17.6	17.29	15.1	20.57	16.2	22.11
CCG001364	41.11	36.48	29.19	36.46	41.4	27.38	33.4	43.83	28.12	38.48	37.55	31.15	31.9	27.54	22.46	61.15	52.99	58.39	66.98	67.35	54.93	83.87	87.14	72.72	66.76	78.52	36.77	57.95	63	54.95
CCG001365	26.83	25.53	47.06	26.5	24.45	41.65	14.24	20.32	22.42	12.02	10.54	12.63	4.8	5.45	6.28	20.97	23.5	25.41	15.01	15.84	13.51	5.68	3.13	7.41	3.37	3.81	5.15	2.2	3.5	2.19
CCG001366	6.21	5.8	7.1	4.54	5.66	6.15	3.69	5.34	6.48	5.19	6.21	5.55	5.48	6.41	6.26	6.41	4.6	7.93	8.95	9.01	8.38	7.18	5.02	4.93	4.19	5.38	8.61	2.9	4.7	2.93
CCG001367	59.97	71.12	46.86	44.09	66.59	55	77.04	73.02	68.17	83.26	66.38	63.86	31.9	26.08	34.14	129.31	161.09	94.98	124.52	108.87	134.13	102.88	143.73	95.35	66.02	95.82	151.42	33.24	82.65	36.67
CCG001368	8.12	10.39	0.54	4.64	6.45	0.3	3.17	1.91	0.17	1.26	1.92	0	1.08	0.61	0.04	1.83	1.7	2.46	0.5	0.29	0.38	0.15	0.15	0.08	0.04	0.18	0.37	0.1	0.84	0.23
CCG001370	0	0	0	0	0.27	0	0.33	0	0	0	0	0	0	0	0	0	0	0	0	0	0	0	0	0	0	0	0	0	0	0
CCG001371	0.45	0.5	0.25	0.07	0.31	0	0.18	0.07	0.03	0.05	0.13	0.08	0.36	0.07	0.09	0.02	0.02	0.02	0.05	0	0	0.02	0.03	0	0	0	0.06	0.02	0.08	0.18
CCG001373	0.53	1.08	0.67	0.52	0.37	0	0.16	0.39	0.21	0.61	0.45	0	0.77	0.43	0.05	0.08	0	0.12	0.04	0	0	0.03	0.05	0	0	0	0.06	0.04	0.3	0.18
CCG001374	0.4	1.1	0	0.29	0.82	0.05	0.18	0	0.12	0	0.19	0.15	0	0.03	0.06	0.02	0	0.09	0.05	0	0	0	0	0	0	0	0	0	0.22	0.05
CCG001378	0.21	0.7	0.18	0.21	0.36	0.15	0.26	0.21	0.17	0.21	0.54	0.32	0	0	0.08	0	0	0	0	0	0	0	0	0	0	0	0	0	0	0
CCG001380	0	0.18	0	0	0	0	0	0	0	0	0	0	0	0	0	0	0	0	0	0	0	0	0	0	0	0	0	0	0	0
CCG001382	0.08	0.05	0	0.06	0.22	0.32	0.71	0.06	0.13	0.17	0	0.13	0.07	0.09	0.13	0.67	0.98	0.6	0.76	0.96	0.36	0.33	0.18	0.19	0.41	0.35	0.22	0.26	0.7	0.41
CCG001385	1.38	1.22	3.8	0.83	0.99	3.02	0.33	1.32	2.09	1.22	0.68	1.35	0.34	0.61	1.22	5.26	6.18	6.43	5.31	4.08	4.67	1.73	1.48	1.52	1.78	2.56	2.48	2.43	3.53	2.81
CCG001386	0.09	0	0	0	0	0	0	0.13	0.03	0	0	0	0	0	0	1.02	1.38	1.43	0.72	1.17	0.46	0.21	0.11	0.41	0.41	0.85	0.89	0.86	0.61	2.05
CCG001390	0.09	0.02	0.02	0.16	0.3	0.15	0.03	0.27	0.12	0.14	0.09	0.11	0.03	0	0.05	1.76	2.5	2.13	1.54	1.22	1.2	0.62	0.49	0.8	0.48	0.69	0.44	0.66	1.11	0.91
CCG001392	1.03	1.15	0	0.51	0.72	1.84	0	0	0	0	0.89	0	0	0	0.2	1.11	0.73	1.22	0	0.08	0	0	0	0	0	0	0	0	0	0.35
CCG001393	9.76	9.63	10.67	8.06	7.43	9.67	5.85	8.18	10.53	9.92	9.33	8.39	9.36	10.06	9.05	13.26	12.87	14.34	9.15	11.26	8.71	10.6	9.82	10.51	12.31	12.7	8.82	17.46	17.42	19.55
CCG001394	0.34	1.53	1.73	3.02	1.96	1.01	0.8	2.69	0.81	1.1	0.11	1.7	0.34	0.12	0.31	6.13	5.81	5.23	0.67	0.08	0.54	0	0	0.1	0.18	0	0	0.08	0	0
CCG001396	4.78	4.11	6.34	0	0.49	0.5	0	0	0.51	0	0	0	0.13	0.43	0.09	0.72	1.56	0.14	0	0	0	0.06	0	0	0.25	0.08	0	0.08	0	0
CCG001397	0.14	0	0	0	0	0	0	0.41	0	0.13	0	0	0	0	0	0.56	0.19	0.3	0.56	0.39	1.04	0.1	0.58	0.23	0	0.07	1.32	0	0.46	0
CCG001398	24.47	23.68	36.04	21.69	27.7	44.69	19.36	17.05	29.35	13.98	16.97	25.88	22.43	26.14	29.62	23.89	27.57	26.84	30.77	25.59	26.48	19.63	19.68	25.14	21.25	20.05	12.74	24.39	11.03	24.68
CCG001399	12.44	12.77	19.27	14.18	13.96	19.36	11.22	16.12	15.98	9.33	9.56	11.3	14.41	16.08	15.17	12.79	13.84	13.49	9.95	10.6	10.35	11.78	10.43	10.64	15.77	12.62	8.89	16.99	9.68	12.9
CCG001400	0	0	0	0	0	0	0	0	0	0	0	0	0.14	0	0	0	0	0	0	0	0	0	0	0	0	0	0	0	0	0
CCG001402	4.15	4.93	3.23	3.66	3.38	2.73	4.77	2.68	2.57	4.08	3.83	3.26	2.48	3.24	2.79	3.06	3.09	3.12	2.82	2.07	2.11	1.3	1.59	0.94	1.99	1.98	2.2	3.69	3.61	2.07
CCG001403	1.69	1.88	2.13	4.96	0.78	8.4	1.4	3.91	4.87	1.66	0.24	0.29	0	0	0.33	1.56	0.47	0.83	1.2	0.36	0	0	0	0	0.2	0	0	0	0.42	0
CCG001404	53	50.15	55.58	53.61	48.35	59.83	46.27	56.86	63.72	46.86	50.9	49.29	62.91	68.63	63.34	26.99	25.93	27.23	21.18	21.24	22.07	28.55	19.93	33.09	33.23	27.98	25.36	32.99	23.24	34.27
CCG001405	28.47	29.64	29.82	32.03	23.05	24.65	41.26	29.22	38.15	30.37	26.9	40.34	41.04	40.09	46.25	50.44	51.01	52.45	38.04	43.16	34.8	62.8	59.08	64.06	113.49	114.03	56.32	124.16	96.05	129.84
CCG001406	35.69	43.38	57.66	22.11	27.07	39.57	23.35	21.17	20.97	15.72	16.97	19.29	11.67	14.29	15.9	8.01	7.02	6.3	2.54	3.36	1.36	0.24	0.35	0.08	0.38	0.55	0.75	0.41	2.25	0.47
CCG001407	29.22	32.78	38.67	21.44	28.46	32.67	29.75	19.62	23.76	15.96	21.82	14.24	16.97	20.69	16.93	15.7	17.8	17.9	12.78	10.74	11.52	8.8	13.53	17.07	9.82	16.45	6.8	9.2	10.35	9.9
CCG001410	0.12	0.19	0.51	0.26	0.18	0.19	0.11	0.26	0.03	0.11	0.07	0.27	0.05	0.04	0.17	0.21	0.14	0.15	0.08	0.08	0.23	0.09	0	0.1	0	0.24	0.19	0.22	0.2	0.15
CCG001415	8.45	18.08	8.43	73.82	22.97	14.64	11.19	31.18	53.34	20.06	24.54	10.07	51.97	21.28	13.6	3	3.13	3.71	10.29	17.08	11.34	22.52	10.08	13.88	32.16	17.65	4.69	26.8	25.14	26.57
CCG001416	20.81	24.63	22.05	14.76	15.59	18.11	10.05	12.53	27.32	23.86	26.19	14.27	47.62	44.83	23.09	1.3	0.87	1.65	1.49	0.94	0.58	2.53	2.07	2.24	2.09	1.44	1.03	2.5	0.69	1.77
CCG001419	16.41	14.46	17.25	32.05	15.78	19.29	49.67	23.31	26.09	31.03	18.93	16.6	44.44	39.39	27.74	12.52	22.29	10.78	36.87	61.86	94.52	81.53	54.35	48.71	107.54	113.02	41.37	109.38	83.32	103.84
CCG001420	171.54	99.12	68.47	130.26	83.85	182.07	140.79	90.6	103.89	189.13	99.48	99.21	320.06	191.78	115.43	126.13	90.68	102.73	18.21	15.64	140.7	65.5	100.33	60.69	126.88	162.57	48.81	49.84	27.82	244.73
CCG001421	1.61	2.22	1.22	0.95	1.47	0.55	0.6	0.58	0.17	0.28	0.91	0.15	1.77	0.66	0.46	0.16	0.07	0.07	0.09	0.03	0.03	0.01	0.09	0.29	0.38	0.03	0	0.19	0.31	0.23
CCG001422	107.69	118.04	125.81	64	93.92	88.75	42.68	49.18	43.31	45.58	51.71	38.47	42.03	38.53	28.55	129.67	134.36	118.48	60.85	34.75	24.27	17.57	18.16	20.06	9.54	11.58	19.86	22.19	29.16	17.57
CCG001423	14.61	13.37	13.28	8.74	7.77	10.07	7.79	8.87	7.68	8.9	8.99	9.52	5.14	4.02	4.08	7.31	8.94	10	4.36	5.01	6.28	3.91	5.12	4.58	3.69	4.05	10.09	5.49	5.5	6.17
CCG001424	5.22	5.58	11.07	4.83	6.04	10.7	5.5	3.65	12.49	5.93	8.9	9.17	4.91	5.08	12.55	5.15	6.17	4.64	4.74	4.18	4.02	5.61	5.76	4.44	6.23	4.77	3.83	7	3.58	5.72
CCG001425	11.69	11.52	10.52	6.43	4.33	7.11	8.8	5.23	4.26	6.04	5.68	3.7	0.55	0.5	1.26	14.94	18.77	10.66	2.48	2.26	2.71	0.44	0.37	1.15	0.3	0.18	0	0.08	0.12	0.11
CCG001433	1.05	0.74	4.04	3.16	1.6	4.53	11.2	15.39	15.47	9.92	22.08	17.04	4.09	7.45	15.05	0.84	2.01	0.19	0.15	0.11	0.05	0	0	0.06	0.09	0	0	0	0	0.06
CCG001434	0	0	0.08	0	0	0	0	0	0	0	0	0	0	0	0	0.06	0.05	0.06	0.58	0.15	0.65	0.6	0.37	0.5	0.37	0.19	1.69	0.61	0.9	0.48
CCG001435	1.11	1.89	2.07	1.29	2.73	2.12	1.42	1.92	1.28	1.09	1.81	0.8	1.35	1.45	2.19	0.49	1.12	0.54	0.94	1.3	1.02	1.25	2.38	0.69	0.44	0.6	1.67	0.93	1.52	1.3
CCG001436	17.25	18.36	13.43	13.26	16.07	14.15	10.69	10.52	9.35	10.17	8.92	6.09	10.2	10.13	7.52	22.94	19.88	25.96	13.73	18.7	16.87	10.08	11.75	10.3	7.79	8.23	11.02	12.54	18.93	11.58
CCG001438	3.13	3.19	3.49	3.22	2.11	3.34	2.43	9.03	2.13	3.28	1.34	1.98	0.96	1.08	2.57	4.55	5.49	3.32	2.44	2.64	5.66	12.63	11.12	9.99	18.27	18.38	24.32	5.89	11.53	3.59
CCG001439	64.54	62.71	58.25	68.2	64.66	55.17	81.71	87.7	63.14	81.07	91.69	59	83.78	81.85	61.19	63.33	65.1	75.03	48.04	54.94	50.21	62.73	51.8	62.37	61.68	66.08	59.58	80.57	95.09	78.18
CCG001440	167.92	139.98	163.96	117.01	118.33	138.48	157.72	154.19	160.9	192.24	230.64	182.5	391.57	378.83	232.49	64.98	64.93	57.79	32.35	37.46	36.95	74.06	51.81	63.48	51.76	48.99	70.86	40.61	64.29	34.46
CCG001441	21.02	21.27	20.72	25.95	22.75	22.24	27.16	26.35	19.15	25.72	36.28	26.43	19.79	17.62	19.07	30.01	23.13	29.47	32.71	27.6	28.06	32.17	35.72	31.05	30.4	39.76	47.81	29.56	73.08	39.41
CCG001444	0.08	0.11	0.05	0.33	0.16	0.16	0.63	0.82	0.5	0.37	1.05	1.04	0.03	0.09	0.35	0.28	0.07	0.18	0.16	0.14	0.25	0.02	0.08	0	0	0.03	0.15	0.04	0.15	0.06
CCG001447	0	0.26	0.44	0.34	0.12	0.12	1.08	0.17	0.27	0.11	0	0.7	0.18	0.08	0	5.33	2.05	4.55	6.79	3.67	2.74	2.39	1.61	2.8	1.54	1.77	3.15	5.44	5.04	3.98
CCG001448	0	0	0	0	0	0	0	0	0	0	0	0	0	0	0	0	0	0.08	0	0.04	0.08	0	0	0	0	0	0.06	0.09	0	0
CCG001450	0.64	2.24	4.29	0.93	1.76	3.05	0.4	0.47	0.13	0	0.41	0	0	0	0.19	1.17	0.56	1.27	0.54	0.41	0.29	0	0	0.12	0	0	0	0	0	0
CCG001451	9.56	10.14	21.99	12.08	16.08	15.76	8.29	7.7	10.46	9.37	11.34	22.03	17.78	19.74	31.47	12.39	10.92	9.81	10.16	12.3	9.46	13.25	10.81	13.4	13.96	12.67	8.31	19.12	12.37	19.94
CCG001453	4.47	5.1	3.43	3.45	5.49	2.84	2.06	2.49	1.99	1.5	2.04	0.78	0.68	1.05	0.6	3.86	4.1	5.1	2.79	3.61	2.64	2.23	1.5	1.83	2.09	2.16	1.25	4.43	4.17	5.7
CCG001454	0.98	2.49	1.82	2.05	3.82	1.44	2.43	3.27	1.84	2.15	2.88	1.92	1.41	1.67	0.61	1.23	0.41	0.72	0.45	0.36	0.56	0.19	0.12	0.08	0.25	0.1	0.36	0.27	0.13	0.07
CCG001455	17.45	17.62	18.34	26.8	24.25	21.47	27.7	26.78	24.62	25.81	25.6	28.05	33.38	33.01	32.38	38.29	33.52	37.68	38.95	41.86	40.28	38.21	38.2	47.58	50.19	57.65	49.75	54.24	61.29	51.54
CCG001456	61.93	68.66	68.83	49.66	51.14	57.43	36.39	31.77	50.28	28.29	35.06	38.13	34.74	37.24	50.27	63.23	71.32	80.49	49.23	62.37	51.36	56.4	39.17	44.83	44.73	40.96	29.06	49.75	38.65	56.01
CCG001457	194.88	209.44	195.57	22.19	107.71	112.05	10.87	9.14	23.21	16.17	24.55	29.37	54.77	43.11	38.99	101.49	144.38	107.12	38.78	31.16	27.96	26.59	37.57	37.22	25.44	36.01	21.84	20.83	18.41	16.02
CCG001458	12.49	15.79	13.89	16.41	15.93	13.08	18.19	19.8	21.59	25.18	19	34.64	57.54	57.33	53.9	15.81	15.4	15.31	15.19	19.83	22.59	93.06	50.82	77.63	84.8	61.74	32.12	92.28	62.21	80.8
CCG001459	12.3	9.68	14.99	21.11	12.23	21.01	22.49	19.76	26.38	25.61	31.39	34.28	48.97	58.71	50.71	2.1	0.88	1.01	10	8.54	10.84	38.96	36.09	21.17	44.46	40.32	13.7	18.96	10.72	16.02
CCG001460	7.56	3.12	4.87	13.2	8.02	10.33	23.27	37.89	25.17	29.36	27.41	27.9	4.64	5.8	11.18	3.33	2.57	3.17	11.98	12.86	22.71	11.1	13.29	14.04	4.64	9.5	42.98	2.16	7.97	2.41
CCG001462	0	0.06	0	0	0	0	0.1	0	0.03	0	0.07	0	0	0	0	0	0	0	0	0	0	0	0	0	0	0	0	0	0	0
CCG001463	16.17	16.86	22.16	8.31	10.32	14.98	4.97	8.44	13.05	7.16	5.02	9.79	5.6	4.52	7.56	17.33	18.9	15.97	16.42	12.42	10.63	9.87	17.3	12.27	14.99	16.54	13.71	15.32	11.38	13.25
CCG001473	68.75	77.55	75.9	49.16	43.13	45.33	29.91	22.69	21.37	15.68	23.77	13.89	10.21	9.47	10.71	63.78	91.66	33.7	22.33	24.75	17.44	2.96	3.93	4.02	0.9	2.25	0.14	1.01	1.55	1.49
CCG001475	0	0	0	0	0	0	0	0	0	0	0	0	0	0	0	0	0	0	0	0	0.04	0	0	0	0	0	0	0	0	0
CCG001486	10.8	16.01	23.25	13.79	12.56	21.79	15.21	14.1	22.6	10.76	17.74	20.02	12.74	15.14	28.43	17.03	17.31	15.45	24.95	30.17	29.97	29.85	26.98	38.99	31.84	26.27	17.04	20.04	12.34	21.07
CCG001487	10.7	12.44	10.76	16.99	18.58	6.59	18.64	16.32	9.32	16.75	16.4	12.6	13.03	10.28	9.18	13.16	11.83	14.68	14.98	20.58	18.77	33.31	28.34	29.54	29.5	30.84	24.2	31.18	22.54	37.41
CCG001488	0	0	0	0	0	0	0	0	0	0.26	0.17	0	0	0	0	0.06	0	0	0	0	0	0.08	0.11	0	0	0	0.09	0	0.15	0
CCG001490	4.93	5.29	4.69	5.24	5.32	4.3	3.69	5.41	3.48	4.98	5.36	2.95	4.46	6.01	3.99	3.71	3.25	2.99	2.29	2.47	2.23	2.65	2.26	3.04	2.96	2.45	3.4	4.14	4.59	5.19
CCG001491	0	0.86	0.12	0	0	0.31	0.18	0.29	0	0	0	0	0	0	0	0.09	0.1	0.21	0	0.05	0	0	0.1	0	0	0	0	0	0.22	0
CCG001492	2.96	1.75	7.41	3.93	5.13	5.89	1.84	2.86	4.43	2.46	1.5	2.92	0.46	0.92	1.31	3.38	4.04	3.75	9.31	8.4	10.55	5.73	3.99	4.49	1.55	3.59	3.96	1.65	2.01	1.12
CCG001493	55.06	70.55	70.33	53.98	61.09	84.48	43.34	36.95	96.27	47.22	27.1	110.59	51.49	32.36	77.75	116.88	121.43	130.1	118.88	299.21	199.58	186.83	258.33	193.71	194.01	233.2	127.5	135.16	117.04	120.26
CCG001494	0.18	0.1	0.32	0.03	0.24	0.47	0	0	0.23	0.02	0	0.04	0	0	0.1	0.02	0	0	0	0.01	0	0.01	0	0	0.02	0	0	0	0	0
CCG001495	0	0.06	0.1	0	0	0.03	0.05	0	0.08	0	0	0.08	0	0.11	0.28	0.07	0.08	0.03	0.1	0.1	0.06	0.11	0.01	0.04	2.08	0.08	0.05	0.1	0.03	0.08
CCG001497	8.37	11	20.11	4.15	20.09	12.64	1.08	0.79	8.84	1.37	0.98	1.66	1.57	1.08	4.82	2.4	0.47	1.56	2.12	2.87	0.26	4.53	1.35	6.35	2.21	6.49	0.8	3.41	0.26	0.5
CCG001498	49.99	49.89	70.88	51.75	39.48	59.2	67.51	51.44	82.07	71.27	63.9	75.05	99.07	99.19	110.11	26.84	40.89	20.7	27.19	27.66	34.8	47.52	39.8	45.53	62.78	83.07	34.93	72.86	65.9	100.68
CCG001499	169.86	206.9	160.72	147.93	164	189.34	169.05	159.19	68.33	76.18	57.02	70.9	8.98	27.37	18.39	292.12	219.62	207.26	148.27	127.16	122.1	46.13	70.36	55.94	23.13	40.9	44	18.3	37.41	16.09
CCG001500	57.35	48.33	35.7	22.77	24.06	21.74	19.92	16.49	16.78	14.82	13.67	12.88	20.73	21.75	14.86	24.03	20.74	17.72	25.28	28.57	25.37	16.29	23.71	23.12	16.05	15	8.71	27.6	22.73	23.16
CCG001501	14.05	19.59	10.68	19.05	17.84	8.85	17.15	18	8.55	13.1	18.47	8.03	17.79	17.35	7.83	0.7	0.72	1.09	0.24	0.42	0.32	0.07	0	0.04	0.09	0.03	0	0	0.15	0
CCG001502	8.23	7.29	5.54	5.57	6.08	6.15	4.55	3.74	3.13	2.77	3.03	3.81	2.15	2.48	2.97	3.47	5.01	3.71	1.37	1.36	1.39	0.29	0.64	0.56	0.15	0.62	0.55	0.42	0.53	0.57
CCG001505	20.81	15.69	29.21	11.25	20.2	24.19	13.99	26.06	21.71	21.54	27.81	23.08	13.93	14.77	14.63	13.36	12.93	14.89	12.37	8.92	7.89	8.18	9.93	6.21	10.96	10.23	8.65	6.84	7.29	6.74
CCG001506	0	0	0	0	0	0	0	0	0	0	0	0	0	0	0	0.08	0.02	0	0.08	0.01	0	0.02	0.02	0.07	0.07	0.02	0.06	0.06	0.03	0.07
CCG001510	0	0	0	0	0	0	0	0	0	0	0	0	0	0	0	0	0	0	0.77	0.69	0	0	0.26	0.94	0	0	0	0	0.27	0
CCG001515	2.21	0.82	1.95	4.23	2.71	1.14	14.49	9.1	11.44	16.28	11.56	12.75	41.07	37.91	14.39	6.18	2.83	8.2	4.73	10.42	9.94	45.04	43.47	37.72	57.33	67.46	66.66	36.55	17.32	34.18
CCG001518	193.91	218.98	244.92	205.98	213.31	208.2	206.99	181.27	243.3	193.63	212.98	204.52	248.12	230.22	232.49	230.74	268.96	227.83	231.43	222.11	215.77	408.49	340.02	409.3	416.47	369.55	180.51	427.66	230.75	396.48
CCG001519	5.94	4.84	2.54	10.89	19.47	2	10.31	21.16	6.94	7.29	4.36	10.86	1.06	4.66	4.45	5.65	4.33	4.71	7.26	15.11	18.3	3.99	4.75	9.69	4.15	6.32	13.9	3.51	12.05	2.41
CCG001520	43.74	43.23	44.5	45.04	53.1	49.23	37.58	48.04	46.13	41.66	50.4	35.87	52.62	51.66	42.14	43.91	36.69	47.16	37.25	39.14	38.09	41.98	38.99	44.11	52.16	51.76	48.15	61.88	46.54	62.48
CCG001521	23.35	18.5	10.51	5.71	5.63	5.92	12.47	28.06	7.14	15.95	14.93	8.26	1.45	1.98	3.13	4.75	5.59	5.05	2.4	3.47	4.56	1.97	2.53	4.64	0.92	2.41	10.55	0.33	6.76	0.83
CCG001522	6.32	9.34	13.36	7.99	9.32	10.25	6.68	9.49	9.51	6.09	8.41	5.84	7.5	5.98	6.53	6.38	7.62	6.41	8.06	7.18	7.38	4.4	5.28	4.49	3.49	3.83	4.16	2.45	3.01	3.69
CCG001523	4.61	4.46	6.76	5.62	6.14	6.09	5.51	3.31	10.13	3.76	5.88	10.48	11.19	11.66	14.13	10.92	7.41	7.64	12.37	8.02	8.45	13.24	14.13	14.09	9.18	11.39	7.2	4.82	3.03	3.7
CCG001524	1.53	0.72	2.22	2.11	2.45	2.77	0.69	2.76	1.78	0.91	0.3	1.13	0.04	0.06	0.88	1.2	1.12	0.96	1.25	1.69	1.24	0.52	0.12	0.31	0.15	0.42	0.21	0.04	0.87	0.12
CCG001525	5.28	5.04	5.21	2.55	3.27	6.82	1.41	1.58	1.83	1.19	0.45	1.65	0.02	0.23	1.25	6.48	11.43	8.16	3.35	3.36	2.74	0.82	0.59	1.76	0.08	0.5	0.72	0.17	0.46	0.14
CCG001526	16.54	12.16	16.87	7.81	7.92	11.6	5.5	7.88	8.31	5.08	5.59	5.19	1.73	1.7	3.27	22.74	37.33	28.11	6.96	5.12	5.75	1.54	1.29	1.5	1.06	1.78	6.2	1.04	1.75	1.3
CCG001527	7.45	7.98	10.99	1.83	2.2	2.34	1.23	1.85	1.34	2.16	2.64	1.89	2.39	3.63	1.78	1.21	1.19	0.9	1.07	1.13	0.39	0.52	0.86	0.25	1.33	1.08	1.09	0.63	0.79	0.55
CCG001528	0.15	0.13	0.15	0.17	0.67	0	0	0	0	0	0.08	0	0	0	0	0.03	0.04	0.23	0.09	0.07	0.03	0	0.03	0	0.03	0	0	0.03	0	0.03
CCG001529	78.68	62.47	98.62	25.72	31.88	72.73	15.78	23.82	62.77	22.98	30.62	66.06	69.27	166.41	71.71	30.54	23.22	22.56	69.18	62.62	52.11	51.79	51.17	59.7	62.1	65.45	48.75	79.14	66.66	80.11
CCG001530	1	0.28	1.7	3.44	1.61	1.7	0.46	0.74	0.29	0.69	0.26	1.59	0	0	1.89	0.18	0.16	0.07	0.05	0.12	0.13	0.24	0.35	0.11	0.05	0.1	0.84	0	1.05	0.43
CCG001531	187.28	267.82	95.53	124.47	178.48	77.4	79.18	57.79	42.92	44.84	26.02	16.16	11.16	3.3	9.15	349.29	456.62	153.24	56.15	16.03	2.96	0.1	1.18	0.15	0.55	0	0	0	0	0
CCG001532	4.34	4.75	13.63	3.98	3.14	7.28	0.59	1.14	4.96	0.8	0.27	0.68	0.04	0	0.08	12.11	11.13	8.87	2.25	3.56	2.83	1.73	0.75	0.58	1.7	0.93	0.19	0.15	0.64	0.28
CCG001533	41.95	43.16	41.33	37.21	38.54	41.69	33.8	37.32	40.04	32.34	34.38	34.84	51.61	52.24	47.03	41.89	47.46	40.15	28.82	34.29	35.09	31.07	19.18	33.22	30.86	19.69	15.96	31.66	14.54	27.4
CCG001534	7.47	9.57	4.56	5.13	11.94	3.69	1.86	3.33	1.49	2.16	1.55	0.98	2.72	3.23	1.08	6.89	6.69	7.54	6.38	6.34	7.11	10.42	10.68	10.33	19.33	15.84	11.98	17.73	10.34	17.49
CCG001535	0.26	0	0	1.05	0	0.24	0.98	1.57	0.98	1.44	2.08	1.2	0.51	1.09	1.85	0.07	0.03	0.05	0.14	0.36	0.02	0.41	0.46	0.21	0.32	0.08	0.85	0	0	0
CCG001536	174.24	182.39	203.82	189.22	196.23	204.31	246.85	306.04	268.08	276.83	237.72	207.46	254.91	309.65	183.21	158.35	125.43	166.86	187.06	205.38	242.4	161.48	169.77	184.7	202.56	162.15	269.57	269.34	236.29	302.57
CCG001537	2.72	2.4	0.88	2.05	2.03	2.9	0.78	2.08	1.69	1.64	2.87	1.06	0.89	1.82	0.79	0.77	0.89	1.57	1.28	1.54	0.75	1.07	1.75	0.82	0.86	0.92	1.31	1.51	1.62	1.23
CCG001538	194.85	191.03	107.48	226.23	192.63	110.63	264.49	234.84	117.87	200.75	178.5	107.66	152.9	128.4	69.11	197.49	198.6	222.16	139.84	152.05	110.35	114.68	138.6	109.16	132.55	130.25	117.76	221.1	195.92	222.17
CCG001539	24.08	46.96	56.23	44.13	51.42	41.29	43.34	56.05	25.63	93.51	107.16	51.58	73.63	70.96	72.29	23.71	20.03	19.6	1.6	1.72	33.33	33.58	3.43	45.67	63.49	2.26	34.29	2.35	12.97	21.49
CCG001540	0	0	0.12	0	0	0	0.18	0	0	0	0	0.14	0	0	0	0.04	0.1	0	0.04	0.05	0.13	0.07	0.2	0	0.1	0.05	0	0.18	0.05	0.05
CCG001541	18.75	15.95	18.43	14.52	16.41	14.92	44.12	40.44	35.47	47.74	42.95	56.59	36.33	33.17	37.95	32.48	29.36	37.5	39.73	41.02	37.94	52.65	45.17	52.44	46.61	57.03	39.43	49.18	46.66	56.49
CCG001542	129.98	136.21	93.59	45.83	133.56	63.52	28.8	18.97	40.12	33.26	29.21	36.2	63.09	46.68	57.85	76.69	55.23	85.14	48.28	55.64	51.52	92.62	126.68	106.32	139.3	133.63	83.74	92.45	93.34	91.32
CCG001543	10.83	16.78	9.81	12.54	14.13	7.55	13.9	10.9	10.99	9.38	16.63	12.05	9.88	10.81	7.44	15.25	12.71	16.24	20.35	19.92	21.12	18.61	25.25	20.19	14.53	17.72	23.01	16.02	17.26	16.73
CCG001544	30.29	27.69	23.92	34.88	24.53	28.3	41.6	25.53	59.97	31.2	15.86	28.2	15.92	35.73	14.4	28.02	27.65	27.65	32.24	28.16	18.22	7.14	7.52	18.15	4.74	2.69	2.61	2.93	1.75	2.85
CCG001545	14.54	13.05	30.45	13.68	8.43	31.71	26.12	18.39	84.74	26.47	21.24	48.19	19.13	11.07	36.45	32.98	39.08	28.26	9.31	14.5	13.27	2.45	3.2	4.19	2.13	2.14	11.55	0.78	2.4	1.07
CCG001546	450.84	497.38	414.52	375.27	464.65	352.41	450.77	319.81	392.72	461	528.68	484.39	539.55	515.81	416.16	390.12	356.97	371.78	468.93	465.24	324.92	431.01	490.82	348.87	417.39	457.04	279.82	471.52	390.13	464.95
CCG001547	33.26	23.05	32.14	2.88	5.23	10.15	11.99	15.03	23.79	18.98	22.69	51.93	20.09	22.16	22.41	81.04	85.71	88.75	51.19	46.33	33.84	23.34	36.41	17.34	18.82	31.95	41.22	9.8	34.25	14.15
CCG001548	4.13	0.46	1.74	5.67	0.14	2.35	7.45	6.79	4.72	7.05	9.05	4.41	1.65	1.61	1.96	0.25	0	0.12	0	0	0	0	0	0	0	0	0	0.2	0.16	0.49
CCG001549	1.14	0.61	1.1	0.64	0.51	0.29	0.2	0	0.74	0.21	0.42	0.58	0	0.08	0	0.25	0	0.14	0	0	0	0	0	0	0	0	0	0	0	0
CCG001550	0	0.12	0	0.49	0.17	0	0.1	0.42	0	0.27	0.22	0.42	0	0.15	0	4.48	0.75	4.02	3.15	6.12	2.97	0.08	0	0	0	0	0.14	0	0.06	0
CCG001551	0	0	0	0	0.31	0	0	0	0	0	0	0	0	0	0	3.06	4.17	4.53	3.04	2.9	4.73	1.59	2.58	2.72	1.61	1.85	0.59	2.32	5.3	2.29
CCG001552	0	0	0	0.06	0	0	0	0	0	0	0	0	0	0	0	0.03	0.01	0.02	0	0.02	0	0	0	0	0	0	0.02	0	0.02	0
CCG001553	0	0	0.05	0	0.04	0.08	0	0	0	0	0	0	0	0	0.04	0.03	0.16	0	0.07	0	0	0	0	0	0	0	0	0	0.04	0
CCG001554	4.09	3.78	6.06	2.46	8.96	3.85	3.82	4.42	3.69	4.4	5.9	3.12	6.45	6.83	2.11	10.82	4.07	7.84	9.77	6.05	6.79	6.18	6.5	5.16	9.44	9.57	7	12.5	7.79	13.67
CCG001555	19.53	28.58	18.89	19.85	22.95	18.28	18.79	17.64	13.39	12.29	17.4	13.51	16.17	13.8	12.31	16.05	15.21	15.72	10.31	9.06	7.48	7.22	6.59	6.04	6.21	8.64	7.89	10.73	9.93	9.67
CCG001556	1.43	2.79	2.14	2.36	3.06	1.33	1.5	3.73	1.11	1.93	2.07	2.31	2.57	1.97	1.06	1.57	0.98	1.86	0.9	1.29	1.2	0.77	0.57	1.11	1.24	2.46	1.28	3.52	6.03	3.03
CCG001557	5.9	5.88	5.49	0.85	5.53	6.2	0.5	0.79	0.18	0.22	0.34	0.34	0.07	0.09	0.37	3.68	2.19	3.25	1.32	0.49	0.52	0.23	0.69	0.15	0.31	0.79	0.72	0.26	2.49	0.54
CCG001562	53.83	64.31	58.74	45.9	58.54	48.15	54.08	57.18	61.51	61.31	96.18	59.59	67.59	62.66	50.09	65.47	50.97	60.38	82.03	61.31	74.47	108.98	130.08	90.67	82	90.21	77.8	56.74	67.37	49.68
CCG001563	0.18	0.61	0.11	0.67	0.28	0.29	0.34	0.68	0.27	0.09	0.12	0	0.07	0	0.11	2.06	1.39	2.09	0.92	1.14	0.94	0.44	0.68	0.51	0.44	0.88	0.83	0.26	1.44	0.74
CCG001564	2.28	2.79	4.39	1.61	3.57	2.64	0.6	0.38	0.27	0.22	0.66	0.15	0.18	0.22	0.11	2.79	2.12	2.56	3.05	2.18	2	1.06	1.41	1.61	1.31	1.41	1.4	1.05	0.98	0.96
CCG001566	1.65	2.01	2.79	0.15	0.27	1.65	0.1	0.54	0.55	0.2	0	0.16	0	0	0.09	0	0	0.09	1.35	5.97	2.93	1.59	1.3	2.32	0.14	0.29	0	0	0	0
CCG001569	24.24	24.46	21.63	19.15	24.29	17.68	19.78	20.19	16.86	19.35	19.5	14.26	16.44	13.25	13.29	25.57	33.63	25.72	20.44	27.7	21.74	18.27	16.06	17.48	12.56	15.06	13.9	15.2	23.92	15.58
CCG001570	2.89	3.1	3.11	2.84	2.89	1.72	1	2.72	1.46	3.27	2.49	1.14	1.03	1.26	1.08	0.3	0.08	0.28	0	0.05	0.43	0.04	0.23	0.3	0	0	0	0	0	0
CCG001572	0	0	0	0	0	0	0	0	0	0	0.05	0	0	0	0	0	0	0	0	0	0	0	0	0	0	0	0	0	0	0
CCG001573	0.16	0.06	0.4	0	0.22	0.11	0.2	0.4	0.06	0.31	0.34	0.16	0.21	0.04	0.22	0	0	0	0	0	0	0	0	0	0	0	0	0	0	0
CCG001575	10.04	7.96	5.45	0	0.29	0.24	0	0.17	0.7	0.28	1.1	0.35	3.62	10.44	0.24	0.89	1.79	0.23	0	0.03	0	0.09	0	0.13	0.7	0.67	0.37	2.62	0.71	0
CCG001576	17.04	14.77	14.31	21.04	13.96	12.02	17.52	20.07	9.23	11.57	21.56	11.94	16.05	19.22	13.56	11.89	9.16	11.12	10.82	4.38	6	1.73	1.17	1.79	1.56	2.95	1.09	1.73	4.66	2.3
CCG001577	135.38	145.58	123.4	144.08	161.08	124.7	152.53	157.85	106.55	126.94	170.18	91.46	128.09	141.29	91.65	133.22	123.55	133.36	152.99	116.59	135.87	131.74	142.93	127.94	120.02	137.5	115.57	102.72	105.25	115.25
CCG001578	0.29	0.09	0.32	0	0.04	0.44	0.39	0.19	0.25	0.57	0.21	0	0.17	0.17	0.54	0.25	2.45	0.17	0.13	0.2	0.07	0.13	0.07	0	9.6	0.13	0.27	0.28	0	0.51
CCG001579	0	0	0	0	0	0	0	0	0	0	0	0	0	0	0	0	0	0.07	0	0	0	0	0	0	0	0	0	0	0	0
CCG001582	3.83	5.66	3.3	5.2	3.74	3.31	4.87	5.46	3.29	4.48	2.88	4.15	6.39	4.72	4.22	4.02	2.6	5.28	0.83	1.34	1.63	1.33	0.42	1.46	0.6	0.71	1.07	4.7	2.5	4.39
CCG001583	7.85	8.07	6.07	9.84	7.78	4.42	7.26	11.45	5.29	6.77	6.9	9.08	10.15	7.76	7.15	3.43	2.05	4.33	0.81	1.55	1.83	1.24	0.59	0.65	0.94	0.84	1.38	6.37	2.86	4.38
CCG001585	0	0	0	0	0	0	0	0.12	0	0	0	0	0	0	0	0	0	0	0	0	0	0	0	0	0.04	0	0	0.08	0.05	0
CCG001587	0.21	0	0	0	0	0	0	0	0	0	0	0	0	0	0	0.48	0.25	0.6	0.34	0.34	0.24	0.18	0.49	0.37	0.52	0.5	2.25	2.07	2.6	1.72
CCG001588	0	0	0	0	0	0	0	0	0	0	0	0	0	0	0	0.11	0	0.14	0.02	0	0	0	0	0	0	0	0	0	0	0
CCG001589	0.11	0.3	0.21	0.48	0.51	0.52	0.51	0.16	0.42	0.27	0.28	0.17	0.39	0.56	0.48	0.73	0.1	0.96	0	0.1	0.12	0.02	0	0.06	0	0.06	0.07	0.03	0	0.06
CCG001590	218.45	37.67	151.77	672.78	331.58	833.65	1166.79	1442.67	1030.67	1028.35	828.47	892.52	42.76	44.33	328.9	82.65	0.03	48.06	764.92	569.23	1108.57	154.03	262.34	271.8	71.37	131.26	671.15	17.01	174.93	42.06
CCG001591	20.32	16.64	14.96	22.03	18.46	18.87	15.56	15.14	19.19	16.99	19.19	11.68	20.2	22.54	16.7	13.23	15.14	17.04	14.23	16.14	18.02	15.29	9.21	17.15	12.18	10.44	14.77	12.95	13.97	12.65
CCG001592	33.59	39.85	30.67	34.93	41.41	32.73	35.97	41.77	37.75	32.55	51.68	26.65	30.39	34.34	31.1	31.67	22.39	30.67	36.88	30.77	38.26	45.55	38.89	42.85	35.9	37.74	44.73	38.73	46.59	36.61
CCG001593	2.48	1.9	3.58	0.94	1.47	2.5	2.25	4.45	4.15	4.05	4.29	4.86	3.23	3.13	2.74	2.91	3.1	4.33	3.65	8.3	9.06	11.74	8.55	15.87	6.93	6.15	4.51	7.77	5.55	5.24
CCG001594	40.54	50.55	41.41	37.54	49.76	35.22	48.44	45.49	38.54	40.55	50.69	38.55	41.74	44.35	34.68	29.14	27.85	29.27	37.68	31.68	38.47	58.86	68.2	46.16	57.56	70.69	51.69	43.81	55.57	44.06
CCG001595	7.62	7.12	9.04	9.78	8.5	6.85	12.67	15.29	12.55	16.35	17.97	12.83	20.49	15.83	11.99	3.89	3.96	4.44	4.41	5.81	7.62	11.99	8.62	11.11	14.92	13.45	15.08	13.78	16.69	13.83
CCG001596	67.6	63.69	67.95	32.87	36.7	47.66	23.03	18.16	42.73	27.28	23.91	24.75	27.3	24.71	26.29	25.19	26.56	21.42	3.84	4.17	9.63	2.75	9.71	2.22	7.81	3.99	7.1	4.05	9.86	3.22
CCG001597	0	0	0	0	0	0	0	0	0	0	0	0	0	0	0	0	0	0.04	0.08	0	0	0.06	0	0.05	0	0.04	0	0	0.1	0
CCG001598	0.99	0.81	1.2	0.59	0.61	0.43	0.48	0.82	0.3	0.36	0.66	0.39	0.38	0.45	0.28	0.24	0.35	0.5	0.29	0.51	0.2	0.05	0.14	0.35	0.16	0.19	0.14	0.32	0.19	0.26
CCG001599	336.32	390	411.88	273.12	349.32	344.17	272.95	250.78	365.64	310.2	346.84	431.3	401.32	327.22	434.09	432.59	434.36	377.12	424.32	388.78	365.69	551.92	576.12	483.74	587.83	545.34	287.13	428.87	293.6	386.65
CCG001600	17.29	19.89	20.97	18.06	18.44	18.65	14.36	17.93	18.7	16.33	15.42	13.75	20.21	19.26	16.52	24.66	23.19	29.67	18.25	23.65	22.87	25.7	28.14	29.29	30.17	31.4	27.93	34.21	28.67	33.57
CCG001602	0	0.05	0.06	0	0.05	0.05	0	0	0.05	0	0	0	0	0	0	0	0	0	0	0	0	0	0	0	0	0	0	0	0	0.05
CCG001603	20.5	25.69	25.48	19.7	23.33	23.29	17.64	22.16	24.87	18.38	23.29	19.94	20.86	21.03	20.43	35.97	38.46	36.89	26.16	26.82	27.53	29.1	29.25	30.48	27.28	28.51	19.18	36.86	21.84	35.33
CCG001606	34.69	27.17	61.12	46.66	34.67	59.93	197.54	143.08	374.96	280.06	359.61	655.34	629.91	659.03	774.81	8.24	6.37	6.09	115	179.12	148.75	589.52	562.69	562.72	628.98	715.7	417.23	523.09	356.33	442.71
CCG001607	0.23	0.17	0.38	0	0.23	0.16	0	0	0	0	0	0	0	0	0	0	0	0	0	0	0	0	0	0	0	0	0	0	0	0.08
CCG001608	0	0	0	0	0.07	0	0	0	0	0.07	0	0	0	0.05	0	1.36	1.4	1.46	0.36	0.35	0.06	0.05	0.08	0	0	0	0	0.07	0.24	0
CCG001609	21.77	17.03	28.4	9.23	19.76	21.08	4.24	5.98	5.13	1.07	2.46	3.05	2.23	3.22	3.28	13.96	17.18	17.03	4.83	2.26	2	1.33	1.27	1.03	0.99	1.19	2.4	1.08	2.46	0.68
CCG001613	11.86	13.3	13.47	6.95	8.11	8.65	2.8	2.8	3.59	3.18	1.74	2.86	10.19	15.47	4.23	17.95	19.2	18.49	11.26	6.98	4.98	1.44	2.09	0.97	1.32	1.88	1.17	1.44	6.98	1.29
CCG001614	47.66	38.62	44.54	15.86	30.02	45.13	10.34	12.91	17.03	11.78	6.28	6.3	19	33.57	11.41	15.56	17.86	17.61	5.97	3.7	4.34	2	3.6	1.96	1.93	5.05	11.62	1.67	2.64	1.05
CCG001616	0.08	0.09	0.11	0	0	0.09	0	0	0	0	0	0	0	0	0	0	0.06	0	0	0	0	0	0	0	0	0	0	0	0	0
CCG001617	76.78	94.74	95.58	73.26	89.29	87.9	53.67	54.45	50.23	35.54	32.88	34.57	35.54	32	26.63	32.49	31.6	30.99	30.09	28.53	21.17	14.87	20.22	14.22	16.51	19.56	14.16	19.57	23.56	20.14
CCG001618	22.16	23.53	21.4	20.87	16.96	19.66	18.84	20.28	19.45	19.11	23.9	22.54	18.57	18.73	18.79	22.35	21.66	22.39	21.3	19.4	27.11	29.05	24.39	35.2	35.48	33.53	26.62	44.91	31.29	42.77
CCG001619	23.72	23.43	20.81	23.64	17.54	21.58	16.69	22.56	22.5	18.6	16.39	17.73	20.67	24.46	19.86	39.54	38.66	36.25	29.18	37.16	33.28	26.05	18.09	30.93	20.76	19.88	16.38	24.45	21.12	25.95
CCG001620	0	0	0	0	0	0	0	0	0	0	0	0	0	0	0	0.03	0	0	0	0	0	0	0	0.04	0	0	0	0	0	0.07
CCG001621	56.47	54.89	98.02	78.26	71.18	107.69	117.56	121.62	168.12	148.75	135.55	218.89	142.28	149.24	272.65	83.55	79.9	73.66	110.47	109.96	123.69	150.36	151.67	152.86	194.32	222.22	226.67	170.93	134.22	186.18
CCG001622	57.97	55.28	64.45	43.73	46.96	34.74	51.35	49.62	61.6	72.14	65.57	90.59	93.06	164.54	102.31	124.28	124.48	95.11	74.61	61.02	60.74	124.82	161.18	120.67	218.35	254.48	245.71	343.4	335.78	282.06
CCG001623	0	0	0	0	0	0	0	0	0	0	0	0	0	0	0	0	0	0	0.06	0	0	0	0	0	0	0.03	0	0	0	0
CCG001624	0	0	0	0	0	0.08	0	0	0	0	0	0	0	0	0	0	0	0	0	0	0	0	0	0	0	0	0	0	0	0
CCG001625	4.41	3.61	3.05	3.67	3.37	3.02	3.26	3.97	3.1	3.84	3.21	4.56	1.33	2.58	2.47	2.92	2.18	1.99	1.76	1.36	1.38	0.41	0.62	0.75	0.13	0.98	0.38	0.32	1.56	0.67
CCG001626	0.11	0	0.14	0	0.23	0.23	0.61	0.16	0.19	0.21	0.28	1	0.44	0.23	0.26	0.05	0.15	0.34	0	0.37	0.59	0.55	0.58	0.49	0.06	0.22	0.85	11.02	42.74	13.13
CCG001627	0.07	0	0.18	0	0.45	0.31	0.07	0.11	0.04	0.21	0.23	0	0.35	0.2	0.04	0	0	0	0	0	0	0	0	0	0	0	0	0	0	0
CCG001633	7.28	8.53	5.89	6.16	6.43	4.42	8.8	4.62	4.09	4.54	8.24	4.95	4.69	8.78	5.98	12.03	13.95	15.78	9.24	7.27	9.31	5.26	3.54	4.76	4	6.77	8.85	6.75	14.27	8.71
CCG001640	0	0	0	0	0	0	0	0	0	0	0	0	0	0	0	0	0.04	0.06	0	0	0	0	0	0	0	0	0	0	0	0
CCG001647	99.53	91.09	121.18	96.41	96.64	80.77	121.89	110.08	127.23	127.79	142.34	127.28	124.67	123.3	117.51	76.52	77.61	83.92	76.48	82.45	62.46	73.03	75.3	68.57	74.32	81.53	64.46	112.44	110.43	105.92
CCG001648	64.96	83.24	94.41	97.91	64.34	79.12	72.7	76.7	111.23	81.11	70.63	93.37	103.43	106.52	100.78	88.95	80.19	75.51	65.98	78.55	71.09	54.98	55.83	64.1	53.81	42.37	38.25	86.63	38.81	81.42
CCG001651	0	0	0	0	0	0	0	0	0	0	0	0	0	0	0	0.02	0	0	0	0	0	0	0	0	0	0	0	0	0	0
CCG001653	1.17	1.12	2.97	2.22	1.05	1.97	3.75	2.5	2.08	0.5	1.3	3.32	0.27	0.12	0.4	4.18	4.64	5.86	35.34	24.89	22.03	2.21	5.3	2.08	2.15	4.79	0.65	5.16	5.9	7.81
CCG001654	0.11	0.06	0	0	0.12	0	0	0	0	0	0	0	0.05	0	0.07	0	0.02	0	0	0	0	0	0	0	0	0	0	0	0	0
CCG001655	1.48	0.66	2.62	1.75	6.17	4.44	1.66	3.54	6.31	4.09	4.97	3.61	3.32	1.64	3.35	3.15	2	4.2	4.63	2.57	3.33	1.12	1.27	1	0.48	2.27	0	0.86	1.35	0.9
CCG001656	0	0	0	0	0	0	0	0	0	0	0	0	0	0	0	0	0	0	0	0.05	0	0	0	0	0	0	0	0	0	0
CCG001657	0	0	0	0	0	0	0	0	0	0	0	0	0	0	0	0	0	0	0.07	0	0	0	0	0	0	0	0	0	0.02	0
CCG001658	0	0	0	0	0	0	0	0	0	0	0	0	0	0	0	0	0	0	0	0.01	0	0	0	0	0	0	0	0	0	0
CCG001661	0.78	1.61	0.37	0.55	0.84	0.66	0.31	1.3	0.89	0.61	0.48	0.6	1.25	1.14	0.49	0.93	0.66	1.31	0.44	0.57	0.6	0.42	0.3	0.29	0.09	0.17	0.39	0.24	0.27	0.26
CCG001662	4.07	4.04	3.28	4.71	6.6	3.63	5.25	5.37	3.71	4.94	4.78	3.18	3.58	3.59	3.18	3.58	3.16	4.07	2.73	2.82	2.32	1.55	2.29	1.65	2.1	2.01	2.54	3.91	4.17	3.18
CCG001663	4.54	4.16	4.85	2.67	2.83	3.77	4.33	1.81	2.63	1.79	1.95	3.54	5.56	5.01	4.2	1.4	0.9	1.03	0.97	1.65	1.45	1.37	1.14	1.48	0.54	0.46	4.92	1.8	14.2	2.25
CCG001664	8.18	3.47	33.85	7.02	4.55	9.26	3.09	1.45	9.1	2.68	1.63	2.52	0.16	0.47	2.02	2.74	1.24	0.69	1.12	1.31	0.48	0.66	0.31	0.11	3.38	0.7	1.14	3.37	1.93	1.92
CCG001665	13.32	15.9	8.51	6.02	11.73	7.19	4.28	4.11	2.9	1.85	1.87	1.69	0.46	1.03	0.68	14.73	17.7	17.35	8.24	10.1	7.46	1.08	1.44	1.36	0.9	0.8	0.9	0.81	1.32	1.78
CCG001668	0	0	0	0	0.02	0.02	0	0	0	0	0	0	0	0	0	0.01	0.01	0	0.03	0.01	0	0.01	0.01	0.01	0	0	0	0.01	0	0
CCG001673	5.6	8.26	9.14	7.02	7.49	8.53	9.32	6.14	9.58	6.36	8.01	4.41	5.44	6.21	6.89	0.3	2.94	0.31	2.32	1.01	0.36	2.34	1.02	5.62	0.3	1.92	1.93	1.73	1.25	2.81
CCG001675	0	0	0	0	0	0	0	0	0	0	0	0	0	0	0	0	0	0	0	0	0	0.03	0	0.04	0.06	0	0	0	0	0.04
CCG001676	26.48	30.02	49.81	31.17	23.7	40.21	37.54	28.8	37.27	29.07	27.41	46.5	18.7	23.75	30.68	33.11	32.51	34.79	39.24	45.25	36.72	13.73	19.16	10.87	18.08	25.27	39.08	21.59	28	23.29
CCG001677	0.73	5.06	2.87	0.39	11.65	1.21	0.25	0.4	0.24	0	0.6	0	0	0.23	0	21.54	2.23	15.7	7.02	3.5	1.26	0.15	0.29	0	0.25	0.2	0.26	0.51	0.49	0.57
CCG001680	74.78	187.12	294.84	1.38	523.49	118.7	0.29	1.4	0.09	0	0	0	0	0	0.19	126.97	15.25	87.86	36.78	3.32	0	0	0	0	0	0	0	0	0	0
CCG001681	0.66	1.3	0.74	3.67	0.89	1.04	11.7	15.24	21.85	13.69	17.62	19.05	33.42	22.32	27.67	5.05	4.69	7.86	1.29	1.75	0.86	1.88	3.17	1.45	1.42	0.87	1.95	1.82	8.58	2.76
CCG001682	66.72	84.35	67.51	68.77	83.77	68.99	64.2	59.61	69.42	64.43	87.1	55.95	60.99	68.15	56.52	51.51	33.88	48.06	79.24	66.58	74.98	68.52	86.48	55.73	55.65	64.81	71.99	34.38	56.67	35.89
CCG001684	261.46	305.86	114.62	601.76	408.94	264.57	264.49	305.91	189.48	121.72	59.18	42.35	69.15	49.99	47.97	1.22	0.33	3.63	13.58	67.33	36.95	143.99	76.19	72.8	147.18	122.02	60.19	171.47	114.32	156.27
CCG001693	358.02	304.76	375.92	468.89	249.39	380.24	746.26	606.52	881.42	843.32	893.11	1089.42	1194.47	1939.95	1181.2	113.59	101.91	89.26	364.32	473.65	472.75	1259.69	1258.23	1517.07	1564.09	1378.06	557.82	1013.8	802.93	867.96
CCG001699	1.16	0.48	0.37	7.68	6.63	2.32	0.54	4.76	0.86	1.14	0.37	0.66	0.58	1.2	0.6	38.7	45.91	41.3	37.14	44.44	36.15	43.75	43.76	56.34	31.85	31.3	25.63	41.25	22.04	35.69
CCG001703	0.69	0.48	0.33	0.13	0.09	0.18	0.32	0	0	0.09	0.11	0	0	0.12	0	9.94	8.2	11.13	11.12	8.38	7.37	6.12	10.01	3.66	7.58	9.49	6.74	5.03	8.09	5.43
CCG001704	0	0.35	0	0	0	0	0.29	0	0	0	0	0	0	0.05	0	13.82	8.91	14.07	8.89	5.47	6.24	5.5	6.92	5.7	8.19	9.21	4.55	3.03	6.84	4.37
CCG001705	5.36	6.55	10.82	5.91	13.07	5.95	3.08	2.31	2.5	2.23	1.59	2.98	1.65	1.71	1.16	15.67	9.52	12.59	13.07	4.77	3.14	2.68	2.87	2.04	3.47	3.47	3.55	2.18	1.7	1.25
CCG001706	158.75	119.33	101.44	8.19	24.91	26.54	17.73	11.15	66.39	42.44	24.5	65.98	50.54	59.14	16.33	12.48	22.82	8.14	1.93	2.75	1.31	4.65	4.4	21.52	2.4	3.54	3.62	11.03	1.96	1.1
CCG001707	33.27	22.83	18.89	61.68	18.79	15.44	95.32	62.64	103.45	94.89	63.37	199.73	54.1	97.74	54.25	0	0.17	0.53	7.3	19.86	18.59	30.74	43.16	55.19	5.67	6.03	1.1	0.58	1.5	0.73
CCG001708	0.43	0.8	0.18	0.42	1.94	0.61	0.27	0	0.17	1.84	0.74	1.1	0.57	0.69	0.51	0.07	0	0	0	0	0	0.05	0	0	0	0	0	0	0	0
CCG001710	26.49	27.09	35.89	30.6	25.8	39.89	25.79	32.12	37.28	24.06	25.46	25.1	29.46	32.66	34.29	30.48	32.24	36.99	38.42	44.02	41.75	49.24	24.65	61.99	36.53	28.13	31.67	44.32	20.11	44.96
CCG001712	10.81	12.27	8.03	15.31	12.98	9.5	15.8	18.49	10.96	18.33	14.7	11.06	10.36	8.57	10.91	14.06	14.04	18.12	8.81	12	12.55	9.83	7.74	10.97	12.37	11.61	20.42	13.5	15.81	14.65
CCG001713	38.97	41.79	39.67	32.07	40.01	36.36	26.91	36.94	27.71	25.59	29.14	28.46	22.31	23.66	22.39	37.98	33.85	32.38	39.47	35.66	32.15	36.32	39.36	34.84	28.39	32.82	22.47	23.33	24.26	21.76
CCG001714	4.11	2.37	12.01	0	1.62	6.81	0.53	0	0.92	0	0	1.73	0	0	0.76	2.29	1.11	1.44	27.73	22.14	19.71	0.64	0.38	0.64	0.3	0.43	0	0	0	0
CCG001715	35.23	35.21	42.23	36.31	32.49	44.64	39.08	44.64	39.16	32.67	39.36	41.71	39.3	41.37	39.4	38.21	40.41	36.7	37.61	37.92	41.07	43.35	30	47.27	48.25	58.54	57.01	50.94	61.56	49.37
CCG001716	24.23	31.62	25.6	7.52	29.09	12.1	3.79	4.61	2.47	4.95	6.1	2.77	4.09	4.08	2.31	15.87	23.22	24.95	7.51	4.77	4.27	2.26	2.04	1.91	1.54	1.3	0.41	0.71	0.6	0.58
CCG001717	1.9	2.07	3.55	1.68	2.04	2.97	1.77	0.91	1.02	1.29	1.82	2.38	0.52	0.51	0.41	5.71	5.91	5.4	2.94	2.57	2.21	1.17	0.92	1.23	0.51	0.69	0.77	0.33	0.23	0.27
CCG001718	45.97	48.56	50.29	50.55	39.48	55.81	39.99	43.42	61.44	39.22	34.84	31.77	38.9	33.02	29.96	55.68	48.04	62.13	26.93	36.05	29.55	19.64	9.99	21.13	11.86	10.32	13.74	20.02	12.26	18.24
CCG001719	66.7	63.36	74.37	68.03	63.28	71.69	75.88	72.64	84.83	65	60.42	51.7	51.87	43.22	35.98	67.13	56.33	71.9	38.99	45.1	37.33	30.22	16.06	27.28	18.55	24.3	22.68	25.83	21.45	28.4
CCG001720	19.22	32.08	13.57	20.21	21.13	14.71	15.06	13	10.18	10	8.2	7.33	16.36	15.57	11.9	11.17	10.74	13.21	9.64	9.38	9.1	12	13.29	9.7	9.22	11.86	22.39	8.29	15.32	9.43
CCG001721	27.69	30.45	41.21	27.18	58.58	38.15	15.75	20.08	8.47	11.77	17.37	8.53	24.38	19.39	8.03	60.07	35.54	59.32	35.03	22.11	22.18	2.84	6.07	3.54	2.93	6.29	12.3	6.61	12.66	7.82
CCG001722	110.81	117.16	110.95	119.4	102.89	111.21	137.61	116.28	217.01	135.45	121.62	173.57	220.26	176.67	213.82	94.26	92.89	109.08	89.05	158.62	104	132.06	95.58	142.4	76.81	74.95	48.97	48.26	46.14	46.29
CCG001724	4.36	3.69	4.08	3.44	4.19	4.65	4.06	5.66	4.67	5.16	6.55	4.06	5.03	4.9	6.28	9.54	9.91	11.67	6.78	6.45	7.09	5.68	3.94	4.82	4.74	4.04	8.76	6.55	9.66	6.95
CCG001733	0	0	0	0	0	0	0	0	0	0	0	0	0	0	0	0	0	0	0	0.03	0	0	0.02	0	0	0.03	0	0	0	0
CCG001747	11.28	10.74	7.82	4.82	6.24	4.27	4.07	4.62	6.34	6.62	9.61	5.82	5.23	5.77	4.75	24.36	22.21	23.98	28.15	22	15.83	18.07	25.36	16.11	12.44	16.71	19.74	14.51	23.02	11.79
CCG001749	6.49	5.43	6.88	4.37	3.52	8.93	2.43	5.95	4.67	3.48	2.57	4.19	2.32	2.55	3.15	1.09	1.28	1.36	2.73	2.57	4.02	1.34	0.43	4.37	0.74	0.68	0.85	0.42	2.24	0.26
CCG001752	5.52	6.93	4.68	4.52	9.08	2.84	10.56	6.47	4.91	3.71	6.12	4.04	7.81	9.44	5.06	6.07	3.62	0.8	0.74	0.81	1	1.24	1.31	0.95	0.49	1.39	8.26	4.1	8.01	7.82
CCG001754	0.11	0.09	0.1	0.06	0.03	0.21	0.07	0.04	0.13	0.01	0.07	0.06	0.02	0.03	0.08	0.04	0.05	0.04	0.2	0.08	0.13	0.03	0.01	0.09	0.04	0.01	0.07	0.02	0.04	0.01
CCG001757	2.59	3.04	2.03	2.26	2.18	3.06	1.69	1.25	1.53	5.16	3.6	3.51	2.4	2.31	1.78	0.16	1.36	0.31	2.02	1.11	2.51	1.58	3.48	2.6	4.44	0.43	0.54	0.37	0.52	2.23
CCG001759	2.46	2.21	2.41	1.05	2.72	4.41	2.07	2.13	3.61	1.25	0.51	0.36	0.13	0.16	1.46	2.09	2.79	1.54	4.52	4.44	6.48	6.48	6.55	11.1	7.76	7.94	4.9	4.58	1.53	5.31
CCG001760	0	0	0	0	0	0	0	0	0	0	0	0	0	0	0	0.25	8.16	0.39	1.87	2.73	2.42	41.73	34.05	128.3	14.18	11.78	5.4	4.89	1.05	4.08
CCG001775	0.69	0.72	2.25	0.95	2.16	0.79	0	0.22	0	0.1	0.32	0	0.08	0.07	0.03	1.69	0.6	0.83	0.64	0.19	0.18	0	0	0.06	0	0	0	0	0	0.03
CCG001777	12.12	11.25	12.24	8.64	16.3	8.48	5.56	4.14	5.04	4.32	5.81	4.1	3.8	4.48	6.39	10.87	9.15	8.6	9.56	7.84	8.26	11.05	7.96	9.52	13.4	13.9	7.96	12.05	9.72	10.46
CCG001778	7.05	9.85	9.14	3.82	10.15	7.26	2.08	2.86	3.18	2.55	2.31	1.69	2.62	1.79	4.26	3.8	4.04	4.54	3.66	2.92	4.13	3.65	2.78	4.6	3.53	3.06	3.05	2.73	1.26	3.1
CCG001780	0	0	0	0	0	0	0	0	0	0	0	0	0	0	0	0.07	0	0	0	0	0	0	0	0	0	0	0	0	0	0
CCG001781	4.49	5.17	6.3	3.48	3.54	4.69	2.3	2.8	3.79	4.47	4.39	2.7	6.26	6.53	3.72	9.22	10.99	11.34	8.29	7.06	7.83	7.01	6.24	5.98	7.51	6.29	5.58	7.77	6.02	8.84
CCG001783	33.59	35.08	31.96	35.96	29.46	41.05	28.7	26.32	85.42	32.43	27.07	25.29	32.49	23.2	44.44	21.82	10.79	23.1	37.11	42.34	31.67	27	39.54	40.01	22.15	24.18	21.04	22.22	16.74	16.3
CCG001784	39.25	42.83	51.07	49.9	39.23	44.97	68.51	65.43	71.9	83.76	95.28	91.85	58.01	69.26	77.7	32	30.69	39	48.05	53.1	61.73	58.14	59.84	63.44	69.12	81.28	95.86	51.28	85.51	55.7
CCG001785	27.23	28.48	89.9	21.7	26.58	89.44	20.42	18.11	62.75	13.07	16.13	26.6	14.79	15.55	28.85	30.51	30.42	42.34	123.17	119.51	109.36	63.66	52.28	91.06	41.84	47.92	15.15	21.76	13.34	29.82
CCG001786	28.66	29.07	25.03	32.42	35.93	25.86	45.38	43.53	27.46	48.44	44.36	32.39	25.49	29.17	27.94	31.11	32.88	29.64	29.36	27.84	37.59	21.71	28.69	27.36	21.87	24.24	69.84	26.28	48.23	28.47
CCG001787	6.05	1.61	7.65	1.56	2.06	2.18	2.15	2.12	2.18	1.45	1.83	1.66	0.78	1.06	0.88	1.43	0.82	0.72	0.7	0.51	0.53	0.54	0.54	0.35	0.32	0.81	2.72	0.65	0.94	0.69
CCG001788	0.32	0.24	0.07	0	0.11	0.12	0	0	0.03	0.05	0	0.08	0	0	0	2.56	1.19	2.12	0	0.05	0	0.04	0	0	0.2	0.05	0	0.08	0.31	0
CCG001789	0	0	0	0	0	0.06	0.11	0	0	0	0	0	0	0	0	0	0	0	0	0	0	0	0	0	0	0	0	0	0	0
CCG001790	0	0	0	0	0.11	0	0	0	0	0	0	0	0	0	0	0	0.02	0	0	0	0	0	0	0	0	0	0	0	0	0
CCG001795	0	0	0	0	0	0	0.79	0	0	0	0	0	0	0	0	2.72	6.06	3.12	0.48	0.41	0.38	0	0	0.12	0	0.11	0	0.25	0.06	0.11
CCG001796	1.28	0.26	3.52	1.2	2.05	1.74	0	0.17	0.27	0.11	0	0	0	0	0	2.41	2.06	1.95	2.08	0.56	0.63	0	0	0	0	0	0	0	0	0
CCG001797	10.58	11.08	8.56	3.77	5.71	5.99	3.66	3.23	5.19	2.88	3.1	3.24	7.36	9.21	6.71	0.52	1.08	0.94	0.18	0.31	0.47	0.11	0.04	0.18	0	0	0.44	0.12	0.23	0.14
CCG001799	0	0	0	0	0	0	0	0	0	0	0	0	0	0	0	0.09	0.27	0	0	0	0	0	0	0	0	0.1	0	0.18	0	0
CCG001801	2.86	6.21	14.09	6.87	10.49	11.1	0.56	2.92	0.45	0.3	0	0.23	0	0	0	8.63	3.53	6.6	9.54	2.03	1.42	0	0	0	0	0	0	0	0	0
CCG001803	0	0.18	0	0	0.17	0	0	0	0	0	0	0	0	0	0	6.68	6.62	7.78	3.43	3.99	3.86	1.18	0.6	0.72	1.37	0.45	0.89	2.09	2.32	3.17
CCG001804	3.42	5.26	10.44	5.98	10.36	11.17	7.44	7.41	9.21	7.41	6.19	6.44	2.66	1.71	3.7	5.56	4.2	7.45	17.69	26.19	16.97	13.12	11.21	9.13	24.55	23.17	10.1	12.47	8.91	18.15
CCG001805	2.37	2.99	4.66	3.24	4.62	5.01	4.19	2.57	8.1	5.09	3.1	6.96	16.94	18.8	15.83	3.18	2.63	3.99	12.7	16.09	14.6	9.17	7.29	9.86	17.29	18.09	9.53	11.27	7.35	14.96
CCG001806	15.21	16.37	20.18	13.86	17.59	19.91	10.35	12.52	23.62	10.37	8.08	13.56	6.38	6.63	7.75	20.26	18.46	25.39	45.99	55.14	51.94	26.11	27.7	37.64	9.45	15.28	4.67	4.16	10.4	5.24
CCG001807	0	0	0	0	0	0	0	0	0	0	0	0	0	0	0	0	0	0	0	0.02	0	0	0	0	0	0	0	0	0	0
CCG001808	0.67	1.11	0.95	0.99	1.15	1.36	4.14	3.97	3.42	11.56	10.23	4.47	40.15	33.74	7.66	5.84	3.94	7.62	10.11	11.63	12.17	20.94	28.36	14.84	36.45	36.76	13.33	24.18	19.29	14.11
CCG001810	0	0	0.06	0.07	0	0	0	0	0	0	0	0	0	0	0	0	0	0.02	0.02	0.02	0.04	0.02	0	0	0	0	0	0	0	0
CCG001811	0.68	0.75	1.94	0.6	0.28	2.46	0	0.2	1.44	0.09	0	0.62	0.22	0.56	0.32	0.06	0	0.08	0.19	0.28	0.34	0.12	0.22	0.13	0.12	0.23	0.47	0	0.08	0.05
CCG001812	0	0	0	0	0	0.27	0	0	0.46	0	0	0.39	0	0	0.15	14.01	9.95	10.92	14.64	20.44	21.22	13.83	10.61	16.82	14.57	21.92	41.6	21.01	24.65	25.78
CCG001815	0.24	0.13	0.45	0.35	0.5	0.13	0.45	0	0.14	0.59	0.31	0	0.29	0.41	0.14	0.33	0.17	0.11	0.05	0.23	0.05	0.05	0.06	0	0.13	0.06	0.23	0.06	0.48	0.18
CCG001816	0.08	0.18	0	0	0	0.09	0	0	0.05	0	0	0	0	0	0	0	0.03	0	0	0	0	0	0	0	0	0	0	0	0	0
CCG001817	0.16	0.4	0	0	0.08	0.09	0	0	0.07	0	0	0	0	0	0	0	0.09	0	0.04	0	0.04	0	0	0	0	0	0	0.02	0.14	0
CCG001819	0.28	0	0.1	0.88	0.17	0.17	0	0	0.28	0.04	0	0	0	0	0.07	0.17	0.24	0.04	0.04	0	0.07	0	0	0.05	0.09	0	0	0.04	0	0
CCG001821	5.53	6.22	7.25	5.85	6.34	6.57	7.04	6.56	4.46	4.63	4.8	5.98	4.05	2.75	3.59	5.06	4.28	5.14	4.89	5.36	4.29	5.6	6.57	5.8	4.89	4.04	4.4	3.11	4.66	3.64
CCG001822	29.51	36.26	56.31	93.76	29.79	49.2	311.73	204.57	493.51	313.33	164.33	220.62	123.91	90.05	182.86	18.1	12.29	21.44	16.92	95.43	28.41	43.63	42.25	38.59	7.94	15.59	22.75	9.25	20.75	10.8
CCG001824	0	0	0	0	0.06	0.12	0	0	0	0	0	0	0	0	0.07	0.43	0.14	0.77	2.44	0.31	0.28	1.52	2.79	9.18	0.71	0.32	0.26	0.06	0.16	0.76
CCG001825	0.16	0	0	0	0	0.17	0	0	0	0	0.21	0	0.13	0	0	1.13	1.45	0.94	0.75	0.55	0.37	0.25	0.18	0.46	1.31	0.33	0	1.88	2.41	2.07
CCG001828	0	0	0	0	0	0	0	0	0	0	0	0	0	0	0	0.23	0.49	0.17	0.17	0.24	0.11	0.14	0.13	0.21	0	0	0	0	0	0.13
CCG001831	0	0	0	0	0	0	0	0	0	0	0	0.08	0	0	0	0.1	0.02	0	0	0	0.02	0	0	0.09	0.03	0	0	0.03	0	0.08
CCG001832	0	0.06	0.31	0	0	0	0	0.3	0	0	0	0	0	0	0.06	0.46	0.28	0.46	0.73	0.43	0.89	0.69	1.25	0.56	1.03	0.66	0.68	0.5	0.53	0.53
CCG001836	0.29	0.22	0.99	0.87	0.51	0.37	1.37	1.39	1.28	1.11	1.26	0.07	0.86	0.58	0.17	11.1	15.59	6.16	21.81	31.87	26.98	29.3	32.28	83.18	12.3	8.97	3.6	16.34	9.58	19.09
CCG001838	0	0	0	0	0	0	0	0	0	0	0	0	0	0	0	0.03	0	0.08	1.13	2.01	2	3.29	4.48	1.74	2.54	3.77	11.6	2.78	8.73	2.32
CCG001840	0.08	0	0	0	0	0.04	0	0	0	0	0	0	0	0	0	0	0.03	0.02	0	0	0	0	0	0	0	0	0	0	0	0
CCG001843	22.98	19.52	42.14	17.96	12.19	22.31	22.63	18	54.76	22.93	21.43	29.86	15.53	21.11	25.62	5.68	9.81	7.07	9.11	11.5	10.09	8.74	13.01	8.65	11.16	9.31	11.59	8.61	9.85	8.79
CCG001844	2.75	4.05	2.67	3.54	3.54	4.06	4.11	3.94	3.79	4.1	4.66	3.64	2.54	2.78	3.46	2.6	3.33	2.59	2.89	2.5	3.01	1.47	1.54	3	1.68	1.43	3.09	2.27	1.17	2.35
CCG001845	15.05	14.65	13.05	20.03	13.42	11.07	14.34	19.32	10.89	12.15	14.42	11.74	11.62	11.68	11.4	22.12	25.89	27.53	12.34	15.8	16.85	13.59	9.39	14.58	12.42	13.81	15.16	20.38	23.03	23.14
CCG001846	64.61	83.34	28.83	100.11	69.59	20.22	80.16	75.77	16.06	41.72	41.14	17.46	12.49	12.69	13.02	88.33	99.52	116.52	29.69	27.91	22.52	14.18	14.06	16.84	10.59	10.59	11.69	7.01	6.74	8.31
CCG001847	0.04	0.09	0.25	0.4	0.12	0.19	0.18	0.26	0.05	0.04	0.18	0.09	0.06	0.15	0.07	0.36	0.82	0.68	0.62	0.63	0.32	0.12	0.13	0.11	0.07	0.15	0.04	0.23	0.23	0.17
CCG001848	0	0	0	0	0	0	0	0	0	0	0	0.12	0	0	0	0.11	0.21	0.17	0.2	0.21	0.11	0.07	0.11	0.18	0.08	0.38	0.2	0.3	0.11	0.2
CCG001850	0.48	0.18	0.2	0.82	1.16	0.77	0.89	1.31	0.66	1.88	0.41	0.97	1.91	1.65	0.66	1.29	2.12	1.34	1.39	2.65	1.54	2.76	1.28	1.89	2.64	4.11	2.02	3.83	2.35	4
CCG001852	0	0	0	0	0	0	0	0	0	0	0	0	0	0.06	0	0	0	0.04	0.04	0	0	0	0	0.14	0.04	0	0	0.04	0.18	0.08
CCG001853	5.61	6.15	7.97	11.38	6.7	6.04	8.82	11.84	4.88	7.53	7.89	5.37	5.44	4.73	4.54	1.5	2.04	1.64	1.04	1.56	1.16	0.1	0.05	0.05	0	0	0	0.09	0	0.09
CCG001856	44.94	51.65	62.69	41.98	36.77	64.68	21.19	39.77	39.49	20.21	24.48	16.08	60.12	62.74	21.7	76.36	102.21	84.46	47.06	70.41	48.09	29.28	19	34.22	38.04	37.5	29.86	50.75	32.38	49.13
CCG001857	6.98	8.42	10.57	6.01	8.19	8.22	3.46	5.46	5.81	3.97	4.28	2.17	4.17	1.67	3.02	11.25	9.98	13.11	13.98	14.05	11.78	2.72	3.26	2.3	1.22	2.52	0.62	2.1	2.02	2.91
CCG001859	136.97	137.79	139.24	109.88	130.41	125.07	113.99	100.37	162.94	116.66	178.7	120.29	127.85	113.52	118.14	93.16	104.08	103.04	151.81	145.4	198.52	258.5	339.34	231.17	115.18	154.08	102.37	54.58	92.43	53.07
CCG001861	0	0	0	0	0	0	0	0.29	0.58	0	0	0	0	0	0	3.51	4.15	4.57	6.44	4.69	5.77	2.64	3.86	3.41	5	7.75	7.97	5.43	9.17	7.2
CCG001864	1.22	1.14	2.89	3.72	4.91	4.94	0.73	1.16	0.29	0.29	0.5	0.45	0.04	0.13	0.2	5.1	0.1	2.54	7.22	3.5	3.76	0.04	0	0.05	0.05	0	0.22	0.19	0.19	0.1
CCG001870	2.39	2.47	4.1	2.26	4.08	1.82	1.27	4.84	1.31	3.36	2.64	2.86	2.32	4.24	2.23	0	0	0	0.39	0.08	0.08	0.13	0	0.19	0	0	0.22	0.16	0	0
CCG001871	0	0.04	0	0	0.04	0	0	0	0	0.08	0	0	0	0	0	0	0	0.07	0.02	0.02	0	0	0	0	0	0	0	0	0.04	0
CCG001874	18.86	19.18	7.94	9.05	14.36	6.57	5.28	4.28	3.89	5.12	5.85	3.16	5.15	4.83	5.04	8.1	10.63	8.6	1.48	1.35	2.05	1.56	1.87	1.86	1.11	1.39	0.6	1.74	2.03	1.85
CCG001883	5.67	3.34	3.13	11.97	9.2	5.85	7.02	9.53	6.47	3.28	3.62	2.39	0	0.07	1.19	6.33	5.39	4.93	7.24	5.44	8.82	3.71	5.54	7.65	11.32	13.88	9.07	9.38	8.81	11.62
CCG001884	3.17	3.18	4.54	7.07	7.19	5.25	4.14	5.05	3.19	2.65	1.16	1.93	0	0.18	0.63	5.17	1.59	3.65	5.36	3.82	5.76	0.68	1.84	2.62	0.03	0.7	0.62	0	0.06	0.08
CCG001885	7.53	3.36	6.85	6.65	5.95	7.72	2.81	3.15	2.32	5.63	4.27	2.75	4.33	4.57	2.68	0.56	0.43	1.07	1.94	0.58	1.35	1.25	0.32	0.51	0.32	0	4.7	1.59	6.32	0.76
CCG001887	0.06	0	0	0	0	0	0	0.09	0	0	0	0	0	0	0	0.56	0.11	0.53	1.74	0.67	0.92	0.2	0.19	0.92	0.13	0.28	1.96	0.09	0.89	0.58
CCG001888	0	0.12	0.39	0	0.11	0	0	0	0	0	0	0	0	0	0	11.78	2.8	7.47	3.09	1.2	0.19	0	0	0	0	0	0	0	0	0
CCG001889	82.7	81.02	47.58	29.52	38.78	43.71	14.89	21.74	19.73	9.57	9.45	12.29	12.04	16.16	24.36	61.59	71.37	59.22	18.7	19.25	20.6	15.23	10.92	16.54	10.42	14.53	17.12	16.28	24.19	15.21
CCG001890	1.55	2.27	2.57	0.16	2.17	2.17	0.4	0.48	0.38	0.58	0.14	0.24	0.09	0.11	0.19	7.52	5.59	7.04	2.9	0.83	0.58	0.6	0.72	0.88	0.52	0.71	0.14	0.41	0.09	0.14
CCG001891	908.12	1157.06	933.15	888.71	1186.58	727.62	963.64	888.06	808.67	903.67	1191.53	853.5	1056.66	1138.71	845.29	979.32	870.03	970.49	987.5	1149.26	761.47	880.62	954.16	806.57	779.67	909.31	698.29	791.48	1034.87	849.52
CCG001893	0.28	0.38	0.12	0.23	0.68	0.2	0.23	0.6	0.18	0.21	0.24	0.09	0.1	0.24	0.07	0.03	0.17	0.12	0.11	0.03	0	0	0	0	0	0	0	0	0	0.03
CCG001894	0	0	0	0	0	0	0	0	0	0	0	0	0	0	0	0	0	0	0	0	0	0	0	0	0	0	0	0	0.03	0
CCG001895	164.68	166.77	221.18	223	218.19	228.17	193.52	206.05	212.68	183.46	197.64	185.33	225.45	235.98	181.25	314.15	374.72	293.44	319.5	358.32	310.67	538.56	504.15	485.33	687.25	687.27	392.4	704.8	450.08	680.93
CCG001896	15.82	16.38	15.92	15.43	19.74	15.43	16.48	18.01	19.02	20.13	19.82	15.24	13.41	12.02	13.19	8.57	8.46	8.44	11.63	11.74	14.12	14.58	16.44	15.47	9.16	7.75	9.68	4.13	5.76	5.37
CCG001897	3.13	3.67	2.32	2.84	3.43	1.1	1.37	1.19	0.91	0.92	1.2	1.32	0.61	0.57	0.34	1.75	1.84	2.89	1.15	1.51	0.91	0.18	0.16	0.11	0.04	0.31	0.09	0.58	0.64	0.73
CCG001898	17.77	17.32	25.65	22.09	17.63	25.1	16.71	22	23.83	16.35	18.16	24.27	16.48	16.28	21.93	25.33	25.03	30.12	25.45	27.52	28.35	21.62	15.63	24.48	22.3	26.04	33.92	24.89	31.2	24.32
CCG001899	206.04	206.81	94.87	97.47	116.58	68.42	105.97	84.54	58.96	99.38	81.68	63.69	95.39	139.03	58.82	44.62	41.63	48.79	82.6	85.73	76.9	52.16	73.81	49.85	41	54.47	127.64	41.99	80.7	45.47
CCG001900	1.56	0.66	1.87	2.29	2	1.11	1.66	3.1	1.53	2.12	2.49	0.79	0.95	1.79	1.32	1.44	2.03	0.89	1.19	0.32	0.47	0.11	0	0.17	0	0.23	0.53	0.36	1.05	0.53
CCG001901	14.7	15.74	27	9.28	9.09	19.44	8.16	6.42	17.2	10.3	14.69	17.14	12.88	14.68	13.96	19.4	23.05	27.43	18.69	18.62	16.52	7.98	9.26	6.02	12.49	17.49	10.9	36.73	30.26	42.55
CCG001902	13.58	18.35	22.64	5.2	8.03	11.41	11.85	6.26	8.28	8.81	15.08	6.05	12	16.93	3.22	27.05	22.35	33.29	30.07	54.09	50.04	85.05	85.42	76.9	49.91	76.6	17.93	28.64	22.74	30.4
CCG001904	0	0	0	0	0	0	0	0	0	0	0	0	0	0	0	0	0	0.04	0	0.03	0	0	0	0	0	0	0.02	0	0	0
CCG001905	0	0	0	0	0	0	0	0	0	0	0	0	0	0	0	0	0	0	0	0	0	0	0	0	0	0	0	0	0.02	0
CCG001908	0	0	0	0	0	0	0	0	0	0	0	0	0	0	0	0.11	0	0	0.03	0	0.03	0.11	0	0.41	0.1	0.25	0.28	0	0.17	0.15
CCG001909	0.03	0	0	0.08	0	0	0	0	0.02	0	0.14	0	0	0	0	1.43	3.08	3.78	0.33	0.43	0.28	0.28	0.14	0.15	0.06	0.03	0.3	0.15	0.21	0.11
CCG001910	0	0	0	0	0	0	0	0	0	0	0	0	0	0	0	0.03	0	0	0	0	0	0	0	0	0	0	0	0	0	0
CCG001911	0.05	0	0	0	0.1	0	0.09	0	0	0	0.06	0	0	0	0	0	0	0.02	0	0	0	0	0	0	0	0	0	0	0.11	0
CCG001915	0.26	0.79	0.45	0.39	0.21	0.22	0.38	0.31	0.33	0.32	0.23	0.36	0.26	0.81	0.28	0	0.01	0	0	0	0	0	0	0	0	0	0	0.01	0	0
CCG001918	0.15	0.06	0.03	0.15	0.08	0.03	0	0	0.01	0.02	0.13	0	0.12	0.03	0.04	6.38	6.76	8.35	1.28	0.95	1	0.06	0.16	0.23	0.08	0.33	0.49	0.18	0.35	0.09
CCG001919	0.14	0	0	0	0	0	0	0	0	0	0	0	0	0	0	2.53	1.43	4.07	0.46	1.11	0.39	1.03	0.08	0.16	0.15	0.22	0.37	0.55	1.14	0.66
CCG001921	0	0	0	0	0	0	0	0	0	0	0	0	0	0	0	0.51	0	0.33	1.19	0.63	0.5	0.21	0.3	0.52	0.1	0.09	0.12	0.36	0.95	0
CCG001922	22.94	24.53	0.7	25.58	18.74	2.42	20.53	16.35	0.55	12.98	13.59	0.27	10.3	11.37	0.09	14.15	10.09	15.38	3.35	1.89	1.85	2.27	3.66	1.95	3.31	4.24	12.23	7.41	10.45	11.49
CCG001923	5.83	1.8	1.59	5.01	6.62	0.86	4.85	2.95	3.92	3.27	1.5	1.37	2.44	1.24	1.92	1.08	0.32	0.87	1.61	2.9	2.09	1.99	2.07	1.47	0.62	2.52	3.38	1.29	2.19	0.59
CCG001924	9.29	10.35	8.86	9.8	8.02	9.64	10.79	8.64	13.11	7.16	7.12	19.23	8.12	8.64	12.96	16.11	16.21	15.16	13.2	15.63	14.9	13.82	16.45	14.04	17.33	17.9	12.93	18.03	17.55	20.33
CCG001925	39.81	35.02	36.95	33.48	27.64	22.57	36.6	33.5	49.55	57.66	72.45	60.46	90.25	95.52	102.67	32.6	34.92	34.39	23.07	35.87	29.25	23.82	29.27	23.27	31.58	21.61	17.17	34.02	32.34	36.19
CCG001928	33.99	17.73	63.86	31.64	12.73	25.91	35.54	31.96	42.89	24.39	22.64	26.15	7.36	10.06	17.71	2.03	2.7	5.97	1.18	1.41	1.21	1.85	2.42	1.26	6.15	1.37	2.23	1.57	1.33	0.43
CCG001929	530.47	670.62	619	260.62	479.64	492.35	139.5	160.86	266.81	108.58	69.75	147.59	74.88	59.8	156	1167.7	1808.84	817.04	338.84	325.04	191.71	72.97	67.17	68.4	135.26	49.19	17.07	109.26	99.7	116.72
CCG001930	8.73	11.08	9.35	8.03	11.97	9.33	4.3	5.43	5.09	3.58	5.16	4.06	3.39	1.25	1.66	35.56	43.87	41.04	20.43	16.77	14.03	10.17	11.18	8.14	8.17	7.55	8.83	17.37	13	19.53
CCG001931	0	0	0	0	0	0	0	0	0	0.24	0	0	0	0	0	8.46	8.8	10.91	10.94	8.89	8.43	10.99	18.11	10.94	10.75	21.58	25.92	8.17	14.68	12.01
CCG001932	72.53	83.47	123.45	46.65	73.34	108.93	44.83	46.12	110.36	55.01	75.45	79.81	41.29	52.03	81.83	98.85	103.81	103.59	180.98	155.01	177.91	347.28	456.9	245.63	212.84	253.41	164.9	49.22	57.32	41.33
CCG001933	1.14	0.87	1.06	0	0.06	0.19	0	0	0.07	0.12	0	0	0	0	0.04	2.32	3.44	3.87	0.11	0.2	0.11	0.05	0	0	0	0	0.16	0	0	0
CCG001934	537.06	337.83	165.22	0.26	1.91	56.6	0.22	0	0.21	0.47	0	0	0	0	0.21	265.59	438.96	356.6	0	0	0	0.2	0	0	0.03	0	0	0	0	0
CCG001935	45.51	40.54	46.45	43.21	43.95	44.67	34.12	43.41	39.31	29.27	28.06	30.23	32.37	36.56	34.62	29.94	33.43	33.27	29.04	32.7	28.91	16.83	16.14	19.04	22.7	27.39	35.24	27.42	26.74	31.89
CCG001937	1.38	0.61	2.09	0.81	1	1.32	0	1.03	3.18	0.27	1.42	2.1	7.37	10.54	2.05	1.72	2.88	2.8	2.4	3.05	2.53	11.24	18.39	7.92	8.91	11.11	18.35	3.11	21.25	7.19
CCG001938	294.21	405.4	942.14	175.32	412.57	465.85	119.79	109.69	193.83	86.81	62.77	225.78	156.22	153.33	201.36	562.92	759.49	518.58	342.96	339.35	301.47	825.84	694.05	942.12	558.84	736.69	455.2	279.96	246.77	298.44
CCG001939	191.72	193.61	187.22	102.21	144.79	153.29	83.45	89.73	128.29	79.46	76.71	123.06	115.36	238.11	193.58	103.81	100.47	99.5	116.78	147.31	133.04	174.23	176.2	196.3	198.46	215.06	197.03	203.27	160.78	188.35
CCG001941	45.1	33.75	20.63	20.82	20.67	16.41	18.55	17.92	16.86	17.15	16.24	14.92	27.51	47.41	28.45	20.27	21.48	26.1	22.87	56.31	43.04	64.54	50.99	64.2	37.06	49.57	76.23	25.9	33.28	25.43
CCG001951	10.78	10.4	8.08	8.57	10.34	5.95	8.75	12.94	7.01	11.11	11.23	8.72	5.97	7.25	5.36	6.98	8.67	7.02	7.84	6.93	9.62	8.83	9.48	8.37	8.71	10.29	9.21	6.79	9.18	8.15
CCG001952	3.22	1.99	3.94	1.05	0.53	0.97	1.49	0.79	2.36	1.16	0.87	3.3	1.11	2.08	2.84	1.29	1.14	1.99	0.43	0.58	0.42	0.35	0.59	0.28	0.48	0.56	0.88	0.24	0.62	0.43
CCG001954	0.07	0.49	0.09	0.22	0	0.39	0	0.33	0.92	0.73	0.48	0.45	0.06	0.36	0.57	0.34	0	0.23	0.07	0	0.2	0.11	0.12	0.08	0.2	0	0.05	0.07	0.08	0.3
CCG001958	9.83	9.55	9.19	13.8	8.13	12.12	25.11	31.46	41.28	30.62	27.48	21.52	53.11	67.71	34.16	15.6	14.76	18.14	28.33	31.95	41.11	69.26	56.96	56.49	65.64	64.11	27.57	19.23	11.7	20.57
CCG001965	25.26	26.68	28.6	29	26.82	39.2	19.82	25.61	45.92	20.87	14.4	18.19	31.94	39.82	38.62	22.72	22.32	23.36	42.86	39.1	44.05	43.86	61.47	41.46	41.49	65.18	93.63	31.57	59.21	40.93
CCG001967	26.42	23.38	30.44	19.42	26.28	34.17	26.61	16.25	34.07	26.28	24.3	31.52	18.56	21.24	30.79	34.41	27.73	32.55	48.06	54.46	43.62	40.31	50.78	39.04	37.9	38.76	39.89	34.9	40.99	34.74
CCG001968	0	0	0	0	0	0.05	0	0	0	0	0	0	0	0	0	0.19	0.17	0.26	0.17	0.13	0.01	0.09	0.12	0.14	0.16	0.29	0.11	0.27	0.51	0.29
CCG001969	5.9	3.73	4.44	4.92	1.65	4.78	4.45	5.06	7.91	5.23	3.18	8.54	6.65	12.86	9.66	3.26	4.38	4.22	1.4	0.67	1.44	1.53	1.55	1.25	1.9	1.75	0.87	0.54	0.69	0.15
CCG001970	12.28	9.72	16.6	2.78	2.53	5.06	2.76	4.29	5.86	2.55	3.87	5.23	9.17	23.55	7.91	3.86	7.21	3.66	2.24	2.92	2.68	1.67	1.85	3.81	3.44	1.68	0.88	2.97	1.57	0.94
CCG001971	122.13	145.55	140.38	155.77	118.1	81.27	501.17	248.82	319.78	297.34	182.57	252.99	331.03	450.16	195.76	64.35	88.98	48.9	48.52	100.49	67.91	376.76	360.18	336.68	335.01	352.63	270.84	108	152.58	96.37
CCG001972	5.35	4.69	4.87	8.77	5.42	5.44	7.19	9.93	6.23	6.7	7.15	7.22	8.63	8.7	7.22	7.3	7.12	7.98	4.08	5.54	5.93	3.92	1.79	5.23	2.92	3.01	6.52	4.54	4.41	4.72
CCG001973	3.72	4.01	2.18	3.75	4.47	2.76	1.89	2.25	2.58	2.72	3.77	1.59	2.28	3.48	1.94	2.31	2.06	2.22	2.15	2.13	1.39	0.75	1.39	1.01	0.64	0.35	0.68	0.72	1.55	0.76
CCG001974	2.99	1.37	0.63	8.87	6.37	6.11	1.61	0.61	0.4	1.12	0.53	0.41	0.4	0.5	0.3	6.03	0.37	2.55	5.44	7.06	1.47	0.24	0.24	0.03	0.05	0.23	0.41	0.39	0.31	0.23
CCG001975	155.74	222.16	215.82	163.69	169.86	222.55	83.35	47.87	97.25	32.46	33.59	81.63	17.84	16.23	31.36	95.18	129.67	120.29	244.96	243.92	182.74	41.03	42.99	31.87	8.53	22.47	5.7	26.97	32.9	48.56
CCG001976	0.52	0	0	0	0	0	1.46	0	0	0	0	0	0	0	0	1.2	0.55	1.73	0.6	0	0	0.39	0.14	0	0.56	0.67	0.17	0.25	1.03	1.98
CCG001978	2.31	3.56	4.55	1.5	2.61	0.73	1.65	1.93	0.24	0.6	0	0.31	0.49	0.61	0.44	7.68	8.53	10.6	1.84	1.51	1.07	0.13	0	0.08	0.54	0.21	0.13	0.42	0.62	0.24
CCG001979	16.81	16.19	23.91	8.57	11.8	14.65	3.3	3.19	2.92	1.89	3.52	1.52	3	3.41	3.35	13.86	14.93	15.09	4.44	2.79	2.65	0.74	0.28	0.27	0.37	0.28	0.43	2.27	3.28	2.93
CCG001980	15.01	14.27	11.9	14.2	11.78	12.23	13.58	20.69	15.55	15.73	16.41	12.68	17.37	23.6	15.44	12.97	13.19	15.14	9.09	11.41	10.7	11.23	8.42	11.96	14.74	11.84	14.67	18.35	14.21	18.04
CCG001981	169.7	184.16	34.61	218.63	163.83	32.54	268.51	231.97	30.44	159.9	166.37	39.06	55.98	86.03	23.99	150.3	156.78	128.71	67.42	61.38	57.16	52.81	68.28	42.68	105.58	122.2	121.36	192.3	202.44	265.02
CCG001982	0.2	0	0.13	0.58	0	0	0.37	0.07	0.09	0	0.13	0	0	0.07	0	0	0	0	0	0	0	0	0.05	0	0	0	0.06	0	0.11	0
CCG001983	53.92	52.52	74.24	48.77	56.95	65.2	43.23	50.8	61.28	40.16	48.21	62.5	39.95	39.84	53.05	48.88	48.75	47.87	32.26	35.89	35.11	30.93	28.84	34.06	31.04	32.26	37.39	34.27	29.08	33.4
CCG001984	35.41	64.47	30.01	46.82	51.92	28.8	44.42	42.94	91.27	44.91	36.7	72.44	69.88	44.53	82.45	58.72	24.94	77.55	68.27	96.23	81.06	146.33	192.82	204.68	89.63	99.9	40.94	112.1	55.28	80.88
CCG001985	5.73	15.24	6.23	4.17	14.09	8.29	1.61	0.74	2.66	0.67	0.87	1.13	0.2	0.17	0.4	12.66	7.98	13.6	19.52	16.42	11.66	1.76	2.01	2.61	1.22	1.95	1.04	1.69	1.71	1.34
CCG001987	62.46	81.29	72.32	92.47	85.61	64.46	86.01	76.69	78.06	105.42	92.65	78.86	89.56	96.55	65.48	34.45	31.99	27.63	35.22	29.29	31.02	46.21	59.11	40.9	47.27	46.97	24.24	35.26	41.5	29.83
CCG001988	11.27	15.04	6.37	17.23	13.1	7.13	13.28	15.06	28.76	18.25	21.03	20.33	24.41	22.2	20.44	15.55	4.63	19.22	28.33	47.82	35.39	116.3	112.69	121.46	48.91	87.6	34.03	39.64	25.41	21.86
CCG001989	142.12	220.3	109.19	100.29	186.53	157.76	56.7	41.73	64.31	25.95	14.32	31.53	11.53	11.72	22.71	38.76	19.41	40.69	49.42	53.55	34.18	4.98	4.26	7.46	2.27	3.73	2.8	3.48	2.41	3.31
CCG001990	13.8	18.43	10.41	10.92	14.26	13.6	5.46	6.61	6.4	3.96	3.25	5.24	3.36	3.94	4.43	0.86	0.29	1.46	0.52	0.92	1.12	0.08	0.33	0.23	0.02	0.07	0.05	0.09	0	0.15
CCG001991	54.83	46.03	47.09	25.08	26.18	46.47	22.33	29.47	40.54	27.2	39.59	38.05	66.45	121.13	60.17	24.39	27.76	30.76	30.34	32.27	35.69	43.6	38.46	57.32	38.19	38.98	33.6	55.1	38.43	43.63
CCG001992	0	0	0	0	0	0	0	0	0	0	0	0	0	0	0	0	0	0.11	0	0	0.05	0	0	0	0	0	0	0.03	0.07	0.03
CCG001993	8.62	1.51	1.35	57.14	15.11	22.56	764.57	609.4	612.4	1062.15	819.57	518.06	1340.39	715.59	625.9	19.06	2.37	29.23	155	279.76	194.6	149.21	97.93	136.84	103.63	100.5	47.73	114.1	84.77	135.16
CCG001994	0	0	0	0	0	0	0	0	0	0	0	0	0	0	0	0	0	0	0	0.04	0	0.56	0.28	0.25	0.75	0.09	0.23	2.43	1.93	2.7
CCG001997	0.39	0.82	0.39	0.97	0.88	0.7	3.82	3.46	3.45	4.07	7.67	11.54	1.14	1.33	3.28	0.04	0	0.15	0.27	0.22	0.43	1.19	1.35	0.48	1.55	2.29	0.65	3.25	1.97	2.47
CCG001998	0	0	0	0	0	0	0	0	0	0	0	0	0	0	0	0.31	0.12	0.03	0.12	0	0.18	0	0	0	0	0	0	0	0	0
CCG001999	0	0	0	0	0	0	0	0	0	0	0	0	0	0	0	0.07	0.05	0.23	0	0	0	0	0	0	0	0.08	0.2	0	0	0
CCG002009	128.16	137.12	144.88	124.5	147.62	138.44	143.1	144.62	163.46	158.74	152.4	136.81	165.96	148.29	132.32	123.05	116.8	128.58	134.91	153.95	134.16	135.87	153.01	135.84	130.52	124.35	116.85	114.89	117.91	110.31
CCG002010	39.89	42.24	43.83	35.11	45.24	41.94	39.67	45.61	48.21	43.42	47.94	37	48.98	50.76	39.76	32.52	31.05	36.97	36	36.91	34	37.64	35.85	34.49	26.85	29.65	31.7	36.33	35.64	37.54
CCG002014	20.22	15.58	20.03	24.4	16.55	17.89	21.66	29.24	23.32	24.46	21.45	33.43	17.55	19.21	24.96	13.49	15.88	19.79	9.64	9.63	10.07	11.73	6.68	11.48	10.43	11.24	14.07	12.9	16.52	14.03
CCG002016	0	0	0	0	0	0	0	0	0	0	0	0	0	0	0	0	0	0	0	0	0	0	0.09	0	0	0	0	0	0	0
CCG002020	0.05	0.09	0.2	0.16	0.37	0.23	0.32	0.28	0.24	0.32	0.38	0.51	0.01	0.23	0.29	0.04	0.01	0.01	0.05	0.01	0.01	0.01	0	0	0	0	0	0.01	0	0
CCG002022	0	0	0	0	0	0	0	0	0	0	0	0	0	0	0	0	0.1	0	0	0	0	0	0	0	0	0	0.09	0	0	0
CCG002024	110.36	122.07	144.19	76.25	102.05	99.85	88.26	79.38	97.8	79.9	89.17	94.04	65.49	70.96	73.24	107.52	150.47	121.92	162.85	159.62	146.58	268.79	250.72	189.71	240.32	369.96	160.37	288.69	294.64	309.17
CCG002025	1.68	3.37	5.53	6.92	1.86	4.55	62.53	35.66	65.35	164.52	162.54	580.26	479.77	500.43	930.03	1.71	0.72	4.51	13.69	10.64	19.36	71.66	103.5	24.66	33.55	86.81	19.16	13.58	12.4	12.04
CCG002026	6.98	7.15	9.38	6.46	6.71	6.8	10.24	9.91	9.32	7.13	7.64	12.71	5.16	5.57	11.43	15.33	15.19	16.71	14.12	13.04	13.14	7.68	9.91	8.37	11.1	10.87	16.5	16.11	20.36	16.62
CCG002027	1.46	0.93	1.39	1.62	1.51	1.23	0.33	0.46	0.83	1.17	1.54	1.08	0.99	0.79	1.05	0.75	0.88	0.72	0.63	0.23	0.38	0.56	0.38	0.55	0.64	0.56	0.26	0.68	0.45	0.4
CCG002028	4.24	3.59	3.9	3.05	4.68	2.45	4.28	2.97	3.55	3.52	4.78	3.7	3.77	3.38	3.51	1.75	2.18	1.87	1.3	0.51	1.07	1.64	1.87	1.57	1.01	1.49	0.6	1.4	1.15	1.34
CCG002029	59.74	35.66	36.48	58.12	25.54	37.08	47.99	45.08	30.08	41	36.91	17.17	54.97	48.02	20.34	60.8	84.38	81.83	21.43	22.84	21.46	4.28	5.43	4.79	3.09	3.3	1.37	9.34	7.42	10.09
CCG002033	21.79	24.64	30.9	29.45	32.39	25.09	60.11	50.2	34.95	48.81	55.74	39.03	23.1	27.07	25.34	158.77	161.7	148.65	134.24	150.99	128.86	106.3	160.93	109.68	136.05	161.12	323.28	196.13	511.25	226.53
CCG002034	24.75	30.34	20.85	29.72	32.9	16.63	41.74	35.57	22.98	32.98	39.73	20.1	31.21	26.1	21.62	42.81	31	34.25	44.27	34.44	36.4	38.64	50.97	32.28	35.82	48.21	60.64	37.61	66.69	43.61
CCG002035	7.93	7.08	10.12	8.97	9.29	8.01	9.41	9.94	10.57	8.84	12.83	8.46	9.44	8.3	7.98	21.02	20.34	24.22	20.27	22.28	23.95	23.2	19.2	21.1	20.77	28.92	27.84	21.81	29.81	23.23
CCG002036	0	0.03	0	0	0	0	0	0	0	0	0	0	0	0	0	0.07	0.14	0.13	0.01	0.01	0.03	0	0.01	0.02	0.03	0	0	0.01	0	0
CCG002037	6.14	5.48	7.76	5.42	8.17	6.3	8.93	8.8	8.42	6.29	12.03	8.04	9.32	8.22	6.78	0.11	0.04	0.11	0	0	0.06	0.09	0.13	0.14	0.07	0.13	0.16	0.18	0.07	0.06
CCG002039	0	0	0	0	0	0	0	0	0	0	0	0	0	0	0	0	0	0	0	0	0	0	0	0	0	0	0	0	0	0.02
CCG002041	0	0	0	0	0	0	0	0	0	0	0	0	0	0	0	0	0	0	0	0.03	0	0	0.02	0	0	0	0	0	0	0
CCG002042	0	0	0	0	0	0	0	0	0	0	0	0	0	0.04	0	0	0.04	0	0	0	0	0	0	0	0	0.03	0	0	0	0
CCG002043	0	0	0	0	0	0	0	0	0	0	0	0	0	0	0	0.53	0.44	0.38	0.18	0	0	0	0	0	0	0	0	0	0	0
CCG002044	0	0	0	0	0	0	0	0	0	0	0	0	0	0	0	0	0	0	0	0.02	0	0	0	0	0	0	0	0	0	0
CCG002046	0	0	0	0	0	0	0	0	0	0	0	0	0	0	0	0.59	0	0.56	0	0.37	0.23	0.76	0	0	0	0	0.33	0	0.14	0
CCG002047	0	0	0	0	0	0	0	0	0	0	0	0	0	0	0	0.02	0.07	0.18	0	0.05	0	0	0	0	0	0	0	0	0	0
CCG002048	0	0	0	0	0	0	0	0.17	0	0	0	0.09	0	0	0	0	0	0	0	0	0	0	0	0	0	0	0	0	0	0
CCG002050	46.01	45.31	52.85	9.56	17.64	21.83	4.98	5.61	7.04	4.34	3.07	4.73	2.19	5.48	1.84	78.1	64.58	61.65	16.31	16.22	11.6	1.71	3.1	1.95	2.51	2.43	1.6	2.92	7.01	1.68
CCG002051	0.05	0.17	0.19	0	0.1	0	0	0.15	0	0	0	0.08	0	0	0	0.76	1.67	1.1	1.42	1.76	1.52	1.99	2.52	4.14	1.66	1.76	0.71	1.37	2.21	1.24
CCG002052	0.05	0	0.11	0.13	0.05	0.1	0.34	0.14	0.22	0.09	0.12	0	0.15	0	0.03	0.08	0.03	0	0.06	0.11	0.04	0	0.1	0	0	0.05	0.03	0	0.1	0
CCG002053	22.81	22.27	19.82	11.62	10.3	14.78	13.14	11.25	20.11	17.13	12.87	18.02	8.44	5.48	14.98	16.13	24.63	17.66	8.48	9.96	6.54	4.94	8.8	5.63	8.95	5.1	15.8	5.21	7.5	6.39
CCG002054	15.05	15.55	18.38	15.04	13.93	18.17	15.35	18.73	18.88	14.43	20	20.3	16.47	19.87	22.58	13.95	15.48	12.69	17.27	16.75	17.86	17.89	14.12	19.74	22.27	20.73	13.96	13.56	15.88	12.27
CCG002055	45.91	57.47	40.69	53.2	53.23	36.56	50.82	49.01	38.85	45.1	47.42	37.86	46.42	51.3	38.14	47.3	41.01	50.55	30.86	33.55	27.37	23	22.95	17.26	28.55	28.44	33.45	59.81	50.43	58.6
CCG002056	156.57	186.43	149.26	69.3	109.27	110.9	46.34	39.29	14.59	13.73	15.41	30.49	2.71	2.82	4.77	265.86	288.03	281.35	31.71	20.85	19.16	2.41	2.36	2.84	0.3	1.34	3.51	1.41	0.87	0.42
CCG002057	20.51	19.18	24.75	22.25	21.51	23.56	20.15	26.03	25.48	22.65	29.65	21.18	21.37	22.4	22.64	16.5	15.95	19.43	16.31	17.84	18.15	18.16	13.15	16.53	11.67	15.25	22.61	11.32	19.55	11.02
CCG002058	11.18	17.7	22.2	11.12	11.55	11.84	8.66	8.01	9.89	6.38	7.03	5.87	6.91	7.33	8.86	22.07	28.91	18.46	10.54	8.42	5.54	2.71	2.7	2.55	3.95	4.52	1.88	3.84	2.34	3.89
CCG002059	14.32	13.42	14.56	13.74	17.71	18.78	8.63	11	10.18	7.46	9.34	8.54	7.76	8.67	10.02	16.17	14.55	14.75	11.86	10.73	12.75	4.83	5.23	5.97	5.71	7.11	9.75	7.86	6.03	8.12
CCG002060	19.2	17.9	22.91	18	21.36	20.65	13.5	15.75	15.01	14.36	17.2	10.77	13.93	22.54	12.04	15.43	12.71	15.96	19.64	15.02	15.72	15.95	17.99	14.51	17.56	19.69	27.38	11.97	19.02	12.56
CCG002061	0.2	0.2	0.17	0.13	0.16	0.19	0.24	0.03	0.1	0.13	0.08	0.1	0.07	0.05	0.14	0	0.02	0.1	0.02	0	0.08	0	0	0	0.02	0	0.04	0	0.02	0.02
CCG002062	167.62	194.63	223.28	145.73	187.28	209.25	156.91	151.57	211.04	163.98	154.84	186	158.33	172.24	200.06	158.95	163.13	160.28	188.46	173.4	196	254.17	253.81	246.31	275.78	260.18	228.48	212.6	162.8	194.39
CCG002063	18.65	18.75	10.85	12.45	20.28	10.27	10.89	12.48	12.14	12.78	16.96	9.15	12.84	11.4	10.43	19.18	19.78	22.4	19.83	21.87	26.56	35.09	37.3	32.27	36.94	36.25	19.48	26.43	20.35	26.58
CCG002064	154.21	4.98	10.86	516.6	103.44	189.67	1773.46	1862.12	1043.92	2158.94	1789.59	1439.21	126.45	92.01	434.46	7.97	0	3.23	528.02	669.5	1138.67	743.19	1418.08	967.62	383.3	642.5	3926.8	119.18	1311.38	249.76
CCG002065	58.44	55.92	80.99	69.05	58.96	97.55	101.97	104.14	143.5	97.28	105.41	115.78	147.93	140.15	151.28	69.68	68.83	68	76.67	88.3	85.37	56.37	54.48	60.54	83.12	71.97	84.54	111.86	99.05	118.52
CCG002066	0	0	0	0.17	0	0	0	0	0	0	0	0	0	0	0	0	0	0	0	0	0	0	0	0	0	0	0	0	0	0
CCG002067	0.23	0	0	0	0	0	0	0	0	0	0	0	0	0	0	7.75	1.37	5.72	5.62	10.5	3.97	1.11	0.24	0.64	0.97	1.39	3.83	1.31	1.16	0.69
CCG002068	37.52	39.67	30.29	40.57	33.04	26.85	36.38	38.33	38.88	36.41	36.57	28.77	52.49	85.12	26.49	52.66	55.47	54.66	22.85	33.76	30.79	34.73	30.85	38.62	39.47	42.54	33.44	37.49	90.03	35.92
CCG002069	618.74	787.64	312.68	528.06	584.72	334.64	651.17	639.02	732.39	619.59	508.22	463.5	686.12	321.33	440.49	649.28	620.02	779.28	606.55	979.48	636.25	938.43	779.46	938.47	572.48	599.02	637.09	512.59	749.32	496.98
CCG002070	0.22	0	0	0	0.11	0	0	0	0.32	0	0.14	0	0.34	0	0.13	0	0	0	0.54	1.51	1.11	1.74	1.91	2.67	1.15	1.54	1.82	0.78	2.87	0.87
CCG002072	54.49	63.54	69.84	62.25	59.16	75.68	93.23	104.32	99.22	109.56	110.3	95.3	109.76	117.06	99.48	75.43	75.82	81.36	81.46	92.76	85.69	104.72	81.76	115.2	91.24	87.2	66.7	109.04	73.15	99.53
CCG002073	2.79	2.7	5.25	1.22	0.66	1.85	0.31	0.7	0.96	0.65	0.43	2.99	1.83	10.59	6.42	6.91	8.67	5.79	3.79	3.11	4.12	1.69	3.37	1.52	1.19	3.77	1.21	1.47	2.06	2.02
CCG002074	122.24	134.3	124.14	77.94	126.24	100.48	74.41	77.36	110.7	82.23	97.85	68.15	110.47	103.84	78.33	90.89	93.31	97.78	81.41	90.65	85.08	110.15	111.94	109.83	76.21	77.62	39.23	56.38	49.67	49.77
CCG002075	31.59	33.86	30.47	29.22	40.54	29.13	24.32	21.93	20.49	19.12	22.45	18.75	29.52	25.13	18.72	39.83	33.93	40.48	23.31	23.14	18.2	15.59	11.94	15.43	10.89	11.76	13.58	15.22	12.87	18.05
CCG002076	2.34	1.98	1.94	2.25	2.93	1.9	3.31	2.29	1.14	1.19	0.73	0.49	1.8	2.78	1.34	11.44	11.57	15.17	5.63	6.03	4.96	7.98	14.92	3.23	8.71	16.35	48.03	10.82	40.88	11.52
CCG002077	0.55	0.26	0	1.38	0.57	0.59	1.32	0.47	0.6	1.31	0.2	0.48	0.38	0.32	0.09	0.14	0.25	0.28	0.58	0.15	0.28	0.06	0.25	0.09	0.17	0.2	0.66	0.34	1.07	0.4
CCG002079	0	0	0.11	0	0	0	0	0	0	0	0	0	0	0	0	0	0	0	0.04	0	0	0	0	0	0	0	0	0	0	0
CCG002082	22.91	25.05	25.59	23.21	24.49	28.57	19.31	27.22	29.36	19.96	22.37	24.7	25.78	27.58	27.49	38.74	47.31	41.56	45.9	49.62	48.97	60.99	45.08	69.09	78.52	74.71	54.92	59.2	38.04	56.01
CCG002083	0.06	0	0	0	0	0	0	0	0	0	0	0	0	0	0.02	0.95	1.03	0.74	0.6	0.33	0.3	0.35	0.06	0.03	0.8	0.49	0.06	1.28	0.34	0.58
CCG002084	1.84	3.58	2.32	2.7	4.53	1.47	0.43	0.69	1.22	0.68	2.66	0.35	0.92	3.64	5.18	0.95	0.57	0.51	0.84	0.22	0.62	1.3	0.86	0.52	10.8	5.74	4.62	100.95	22.27	78.48
CCG002085	12.68	45.74	5.22	7.61	7.72	4.41	7.84	23.2	60.54	5.83	31.14	14.4	0.42	1.76	15.37	12.82	0	11.08	2.51	6.73	7.71	22.39	21.84	19.25	7.18	9.04	25.94	16.48	1.36	3.95
CCG002086	0	0	0	0	0	0	0	0	0	0	0	0	0	0	0	5.45	4.29	4.71	5.55	3.05	3.48	2.06	0.62	2.43	3.54	3.67	1.5	2.63	4.25	2.48
CCG002087	0	0	0	0	0	0	0	0	0.06	0	0	0	0.07	0	0	0	0	0	0	0	0.08	0	0	0	0	0	0	0.18	0.11	0
CCG002090	0.19	0.22	0.16	0.09	0	0.07	0.12	0	0.23	0.06	0	0.15	0	0	0	0.33	0.32	0.29	0.19	0.02	0	0	0	0	0.03	0	0	0	0	0
CCG002091	129.26	132.42	80.58	53.39	97.49	55.66	75.18	54.48	71.89	105.32	153.58	167.5	160.67	132.5	208.82	202.55	255.53	180.65	201.63	233.66	196.56	606.72	630.07	486.23	486.79	480.78	197.45	322.1	208.85	279.19
CCG002092	104.66	108.49	122.33	1.1	169.08	49.78	0	0	0	0.37	0	0	0	0	0	195.71	61.07	125.7	74.26	2.53	0.25	0	0.2	0	0	0	0	0	0.21	0
CCG002093	3.42	5.27	2.22	6.96	9.47	2.71	6.54	6.28	0.78	4.66	1.92	1.47	0.49	0.18	0.42	1.74	0.4	1.94	1.81	0.59	0.39	0.23	0	0.2	0	0.04	0	0	0.4	0
CCG002094	0	0.22	0	0.58	0	0	1.84	0.88	0	0	0.51	0	0	0	0.93	0.64	1.05	2.18	1.45	2.18	2.29	1.04	0.42	1.33	0.11	0.4	1.15	0.19	0.67	0.3
CCG002095	55.79	66.97	57.02	45.37	61.15	46.17	62.74	59.07	55.83	56.94	59.41	56.42	58.31	51.4	50.34	69.66	64.85	71.01	57.24	52.43	45.37	47.14	47.89	48.35	46.54	51.18	50.71	61.21	61.16	50.88
CCG002096	0	0	0	0	0	0.25	0	0.36	0.07	0	0	0	0	0	0	0.05	0.04	0	0.11	0	0	0	0.13	0	0	0	0	0.06	0	0.06
CCG002097	1.19	1.76	1.55	1.33	1.37	1.38	1.68	1.83	1.52	0.86	1.45	1.18	1.21	1.18	1.17	1.97	2.72	2.52	1.15	1.52	1.62	1.25	0.71	1.45	0.83	1.02	1.28	2.19	1.45	1.29
CCG002098	0.43	0.61	0.69	0.91	0.32	1.08	0.73	1.57	1.13	1.03	0.75	0.36	0.53	0.78	0.46	1.15	0.87	1.15	0.52	0.99	0.84	0.54	0.27	0.55	0.12	0.5	1.09	0.67	0.46	0.81
CCG002099	6.47	13.91	5.26	6.31	8.24	5.78	4.93	7	2.93	3.18	0.43	1.91	0.32	0.23	1.1	8.6	5.81	6.66	1.33	2.36	3.38	1.66	1.98	1.19	0.64	1.31	1.5	0.89	0.75	0.3
CCG002100	10.71	12.94	17.65	18.6	13.07	15.2	15.21	18.89	17.85	12.52	16.12	20.95	16.45	15.82	24.71	5.49	4.66	6.11	5.3	7.99	9.11	9.49	6.48	7.29	7.46	6.95	9.48	11.16	6.08	10.15
CCG002101	82.99	87.32	100.88	92.97	84.73	62.04	104.72	86.03	96.68	108.11	137.15	82.17	95.92	79.62	71.61	98.51	77.89	97.92	92.01	104.46	95.02	102.85	130.86	83.69	80.62	76.12	95.33	80.94	101.78	81.23
CCG002102	158.06	235.13	63.81	37.33	119.08	42.68	22.1	31.1	19.77	18.56	22.59	13.46	21.51	36.99	14.62	95.45	149.46	60.36	9.27	6.18	6.73	4.06	6.39	6.01	4.08	6.12	5.15	6.13	5.25	7.14
CCG002103	0.86	0.33	0.14	1.49	0.43	2	0.98	0.78	0.38	0.96	0.87	0.63	0	0.18	0.33	1.18	1.17	0.71	1.09	0.47	1.48	2	1.39	1.82	1.54	1.07	0.41	1.12	0.96	0.89
CCG002104	48.21	55.46	39.2	44.45	46.34	30.55	42.59	45.33	40.57	44.92	54.69	49.61	68.67	68.5	62.05	44.37	46.25	49.28	33.3	43.24	34.41	48.1	34.21	45.82	46.14	47.92	29.74	47.54	30.16	50.28
CCG002105	5.8	4.8	5.26	5.85	6.05	4.32	6.84	9.68	5.33	8.34	7.9	5.19	7.67	6.9	5.48	6.41	6.05	7.68	3.22	3.72	3.6	3.65	2.85	4.84	2.53	3.5	5.74	5.15	6	5.12
CCG002106	0	0	0	0	0	0	0	0	0	0	0	0	0	0	0	0.79	0.87	0.36	0.43	0.34	0.49	0.34	0	0.18	0.06	0.14	0	0.43	0	0.26
CCG002107	0.34	0.15	0.23	0.3	0.33	0.22	0.21	0.27	0.2	0.22	0.26	0.03	0.16	0.2	0.24	8.11	9.79	7.79	4.03	3.46	4.33	2.27	1.51	2.13	2.55	2.77	4.57	4	3.89	3.46
CCG002108	0	0	0	0	0	0	0	0	0	0	0	0	0	0	0	16.79	17.93	22.24	8.29	8.94	9.96	3.95	3.4	5.37	3.26	4.86	6.98	5.4	10.52	12.49
CCG002110	0.07	0.13	0.09	0.07	0.12	0.12	0	0	0.11	0	0.09	0.07	0.09	0.09	0.01	15.67	17.51	18.56	8.32	6.38	6.68	4.23	2.41	4.15	3.14	2.96	6.83	7.02	5.85	6.4
CCG002112	0	0	0	0	0.02	0	0	0	0	0	0.03	0	0	0	0	0	0	0	0.01	0.03	0.02	0.08	0.06	0.18	0.11	0.2	0.01	0.24	0.01	0.27
CCG002113	0.14	0.34	0.14	0.37	0.17	0.36	0.21	0.04	0.13	0.16	0.04	0.04	0.02	0.19	0.1	5.36	4.75	5.61	3.3	2.56	2.71	1.44	1	1.96	2.01	2.09	2.95	5.92	3	5
CCG002114	0.28	0.31	0.55	0.17	0	0.21	0.07	0.3	0.19	0.08	0.26	0.06	0.13	0.3	0.12	0.35	0.42	0.4	0.38	0.46	0.39	0.28	0.08	0.09	0.04	0.18	0.23	0.08	0.34	0.1
CCG002115	0.13	0	0.24	0.28	0.07	0.2	0	0.09	0.07	0.12	0.16	0	0.05	0.04	0	0.15	0.38	0.22	0.09	0.3	0.39	0.17	0	0.14	0.23	0	0.2	0	0.21	0.25
CCG002117	0	0	0.41	0.1	0	0	0	0.19	0.04	0	0	0	0	0	0.15	0.06	0.28	0	0.12	0.06	0.26	0	0	0	0	0.03	0	0	0.29	0
CCG002118	0.11	0.12	0	0	0	0	0	0	0	0	0	0	0	0	0	0	0	0	0.03	0	0	0	0	0	0	0	0	0	0	0
CCG002119	4.08	2.88	17.14	2.36	2.73	9.42	7.09	5.97	21.18	4.24	6.52	11.82	2.44	4.3	15.11	2.53	2.06	1.99	2.05	2.89	1.83	0.04	0.08	0.18	1.68	0.24	0.1	0.32	0.4	0.6
CCG002120	0.02	0	0.17	0	0.08	0.06	0	0.17	0.08	0.1	0.05	0.15	0.03	0.2	0.05	0	0.03	0.03	0.02	0	0.02	0.04	0.05	0.04	0.28	0.06	0.1	0.05	0	0.04
CCG002121	0	0	0	0	0	0	0	0.04	0	0.03	0	0	0	0	0	0	0.02	0.03	0	0	0	0	0	0	0	0	0	0.01	0	0.03
CCG002122	0	0	0	0	0	0	0	0	0	0	0	0	0	0.05	0	0.03	0.05	0.06	0	0	0	0	0	0	0	0	0	0	0	0
CCG002123	0.11	0	0.14	0	0	0.35	0	0	0.22	0.16	0.07	0.08	0	0	0.1	0.05	0.02	0.07	0	0.1	0.05	0.02	0.06	0	0	0	0.07	0.08	0.09	0.11
CCG002124	101.53	89.76	102.41	105.54	97.02	126.63	134.17	152.72	206.54	271.52	315.16	395.25	417.27	491.45	679.34	85.56	125.16	85.28	132.42	152.18	163.59	73.53	88.49	96.34	83.59	103.33	148.57	103.21	114.83	102.73
CCG002126	0	0	0	0	0	0	0	0	0	0	0	0	0	0	0	0	0.2	0	0	0	0.37	0.31	0	0.16	0	0.14	0.36	0.13	0	0
CCG002127	0.1	0.11	0	0.29	0	0	0	0.15	0	0	0	0	0	0	0	0	0	0	0	0	0	0	0	0	0	0	0	0	0	0
CCG002128	0.05	0.14	3.17	0.04	0.03	0.76	0.05	0.11	0.94	0.05	0.07	0.04	0.04	0.03	0.24	0.02	0.01	0	0.02	0	0	0.03	0	0	0	0	0	0.11	0.06	0
CCG002135	0.06	0	0	0	0	0	0.38	0	0	0	0	0	0	0	0	0.5	0.51	0.44	1.03	0.52	1.1	0.6	0.66	0.97	1.94	1.33	2.75	5.79	5.29	6.02
CCG002136	0.6	0.4	0.08	0.18	0.69	0.06	0.45	0.18	0.32	0.3	0.39	1.01	0.58	0.08	0.25	0.06	0.06	0.05	0.28	0.06	0.4	0.27	0.13	0.2	0.16	0.25	0.74	1.73	6.61	1.95
CCG002142	20.96	21.1	19.35	20.64	20.18	15.22	20.66	24.71	16.62	20.85	17.12	19.09	18.64	17.19	15.75	10.04	10.54	11.05	10.35	9.76	7.72	5.5	6.15	6.92	6.13	6.6	7.37	10.43	12.54	11.13
CCG002149	0.14	0	0	0.1	0	0	0	0	0	0	0	0	0	0	0	0.03	0	0	0	0	0	0	0	0	0	0	0	0	0	0
CCG002159	0	0	0.66	0	0.54	0	0	0	0.15	0.77	0	0	0	0	0.15	1.08	0.92	1.04	2.87	1.13	2.57	1.18	1.68	2.06	0.28	0.27	2.2	0	2.22	0.13
CCG002160	0	0	0	0.09	0	0.02	0.06	0	0	0	0	0	0	0	0	0.14	0.06	0.11	0.11	0.26	0.17	0.03	0	0.03	0.05	0.02	0.04	0.01	0.02	0
CCG002161	104.94	119.8	217.76	174.38	264.04	210.98	149.67	191.23	213.65	137.33	128.9	234.42	111.98	125.46	228.8	234.85	233.61	182.34	254.57	236.77	216	328.26	304.42	326.09	468.43	407.32	205.62	514.56	293.44	464.36
CCG002162	1.94	1.28	1.14	0.63	1.76	1.42	0.2	0.86	0.36	0.32	0.83	0.22	0.37	0.15	0.32	0.23	0.19	0.97	0.26	0.14	0.44	0.04	0	0.14	0.31	0.22	0.12	0.03	0.14	0.07
CCG002163	0	0	0	0	0	0	0	0	0	0	0	0	0	0	0	0	0	0	0	0.02	0	0	0	0	0	0	0	0	0	0
CCG002167	18.78	33.18	24.37	1.99	39.91	15.17	3.16	2.78	1.9	0.83	0.65	0.52	0	0	1.21	22.18	16.03	24.84	19.96	24.13	22.45	31.37	38.54	29.09	25.95	25.99	18.91	29.92	47.79	20.48
CCG002172	136.23	165.1	141.4	140.61	188.49	136.07	115.91	135.79	103.09	117.45	142.45	77.86	146.05	142.13	76.92	101.66	96.35	111.67	98.07	91.26	83.26	81.79	77.05	87.57	65.39	66.71	65.75	62.97	92.72	65.03
CCG002173	0.16	0.17	0	0	0	0	0	0	0	0	0	0	0	0.22	0	1.45	1.5	2.08	0.29	0.15	0	0.35	0	0.35	0	0.48	0	0.38	2.22	1.03
CCG002174	0	0	0	0	0	0	0	0	0	0	0	0	0	0	0	0	0	0.07	0	0	0	0	0	0	0	0	0	0	0	0
CCG002182	0	0	0.03	0.08	0.06	0.03	0.1	0.33	0.1	0.43	0.21	0.21	0.04	0	0.1	0	0	0	0.03	0	0	0	0.07	0	0	0	0.04	0.08	0.13	0.06
CCG002183	12.83	12.76	16.47	11.04	12.57	14.74	11.51	11.1	10.68	8.31	12.29	7.48	14.82	14.59	10.08	16.68	19.27	18.67	18.51	25.3	23.5	15.76	10.95	16.67	20.96	22.77	16.12	28.88	14.58	27.88
CCG002184	6.64	7.19	8.23	8.65	4.21	8.3	2.71	4.72	7.18	4.36	6.19	4.14	10.91	10.77	7.7	10.71	12.9	9.87	9.75	13.77	13.95	7.56	4.17	7.24	7.6	5.81	3.94	10.91	4.23	11.27
CCG002186	17.1	15.97	16.44	9.91	12.7	11.07	9.36	12.62	10.77	9.55	6.38	13.88	12.5	9.84	16	22.35	28.64	29.36	22.5	48.88	37.76	65.22	49.21	71.77	39.88	44.93	33.52	22.6	21.06	29.47
CCG002192	0	0.2	0	0	0.19	0	0	0	0	0	0	0	0	0.06	0.11	0	0	0	0	0	0	0	0	0	0	0	0	0	0	0
CCG002193	0.16	0	0.2	0	0.08	0	0	0	0	0	0	0	0	0	0	0	0	0	0	0	0	0	0	0	0	0	0	0	0	0
CCG002200	13.1	9.07	8.33	24.56	14.03	11.11	35.22	45.67	15.62	28.38	31.95	22.98	20.78	15.28	10.07	0.71	0.52	1.08	1.21	1.67	2.25	0.72	0.61	1.16	0.35	0.53	1.85	0.36	1.94	0.63
CCG002203	0.19	0	0	0.28	0	0.61	0.36	0	0.06	0.09	0	0.73	0	0	0.11	0.18	0	0	0.4	0	1.16	0.22	0.1	0.11	0	0	0.06	0	0.33	0
CCG002206	0.68	0.95	0.65	1.25	2.66	0.18	4.46	4.59	4.24	13.77	18.03	5.72	12.4	12.24	12.97	0.32	0	0.3	1.02	0.99	0.92	3.6	10.98	2.21	13.04	10.89	24.95	53.31	71.16	69.75
CCG002209	0	0	0	0	0	0	0	0	0	0	0	0	0	0	0	0	0	0	0	0	0	0	0	0	0	0	0.03	0	0	0
CCG002212	0.35	0	0	0	0	0	0	0	0	0	0	0	0	0	0	0.16	0.31	0.16	0.16	0	0.08	0.17	0	0	0	0	0	0.09	0.1	0.09
CCG002213	185.58	198	194.52	202.98	234.52	172.12	211.63	178.82	196.06	218.21	269.31	207.1	235.39	211.58	174.66	213.57	173.57	219.1	232.74	201.41	198.66	284.83	292.4	198.63	154.68	156.11	119.66	47.07	107.77	51.7
CCG002214	0	0	0	0	0	0	0	0	0	0.14	0	0.17	0	0	0	0	0	0	0	0.04	0.2	0	0	0.04	0	0	0.09	0	0	0
CCG002215	0	0.81	0.51	0.75	1.55	0.35	0	0	0	0	0	0	0	0	0	0.81	0	0.18	0.52	0.04	0	0	0	0	0	0	0	0	0	0
CCG002216	6.76	7.05	6.47	5.4	6.54	6.69	4.53	5.39	4.63	4.78	6.59	4.75	2.99	4.79	3.88	6	6.75	5.7	4.17	4.28	4.07	3.26	3.11	3.16	1.72	1.86	2.56	2.57	3.31	2.86
CCG002217	49.03	43.53	51.66	47.38	57.68	48.01	41.27	48.92	50.86	39.05	47.15	52.15	41.27	42.45	45.42	37.73	36.75	39.77	32.82	33.8	32.52	36.75	28.81	37.55	38.69	40.72	37.62	36.14	45.47	39.15
CCG002218	15.72	14.19	16.69	16.77	15.48	16.87	9.53	13.81	14.78	13.46	12.29	12.6	20.2	23.37	18.89	17.13	19.5	18.78	15.29	18.12	14.46	9.87	8.29	11.42	13.34	11.59	10.43	27.53	15.41	24.33
CCG002219	9.51	10.49	20.42	5.47	8.57	9.14	6.8	7.8	26.14	7.81	6.8	23.07	13.46	31.91	26.63	4.37	2.45	7.85	10.6	15.63	17.08	34.27	21.95	6.17	38.76	12.61	10.94	9.73	4.46	4.83
CCG002220	56.03	61.16	67.58	65.74	74.21	55.08	63.76	44.61	59.67	50.23	47.88	50.01	48.63	38.68	41.24	41.22	28.43	43.3	34.89	36.36	34.14	28.61	30.51	23.16	21.22	25.54	31.24	15.62	21.99	11.65
CCG002221	0	0	0	0	0	0	0	0	0	0	0	0	0	0	0	0	0	0	0	0.04	0	0	0	0.02	0	0	0	0	0	0
CCG002222	0	0	0	0	0	0	0	0	0	0	0	0	0	0	0	0.09	0	0	0	0	0	0	0	0	0	0	0	0	0	0
CCG002224	28.11	17.48	42.05	3.49	9.4	32.89	2.15	3.45	26.08	3	3.1	5.42	4.54	5.8	11.64	43.7	62.88	42.36	17.41	12.52	7.61	0.22	0.48	0.33	0.22	0.2	1	1.31	1.33	0.52
CCG002225	59.05	53.69	55.86	48.24	30.71	66.66	43.01	44.04	67.22	46.76	60.89	70.15	110.51	105.15	97.84	24.81	26.32	20.43	43.9	49.02	55.57	207.22	136.46	192.94	228.75	209.91	90.73	268.15	161.21	186.44
CCG002228	47.27	51.99	41.44	37.93	49.37	30.27	42.44	37.43	40.74	39.1	46.25	41.14	35.61	41.57	34.28	28.85	28.65	27.01	23.79	25.3	21.2	22.93	23.84	22.33	22.66	25.74	23.09	26.98	33.23	28.16
CCG002229	0	0.13	0	0.71	0	0	0	0	0	0	0	0	0	0	0.14	0.06	0.13	0.11	0	0.06	0.11	0.14	0	0.27	0.26	0.31	0.23	0.23	0.14	0.37
CCG002230	42.85	48.11	42.75	46.79	59.65	34.91	43.11	45.55	33.5	44.64	51.93	35.41	43.4	41.87	27.89	30.31	22.57	29	27.9	23.35	24.12	18.83	18.6	19.46	15.84	21.64	17.86	23.73	28.06	25.68
CCG002231	0	0	0	0	0	0	0	0	0	0	0	0	0	0	0	0	0	0	0	0	0	0	0	0	0	0	0	0.02	0	0
CCG002236	0.04	0	0	0.07	0	0	0.08	0	0.03	0	0	0	0	0	0	0.68	0.72	1.21	0.14	0.11	0.18	0.03	0.19	0.13	0.07	0.14	0.44	0.02	0.2	0.02
CCG002237	0	0	0	0	0	0	0	0	0	0	0	0	0	0	0	1.45	0.13	0.8	2.14	1.14	1.19	0.64	0.25	0.32	0.46	0.68	2.04	0.09	2.26	0.87
CCG002238	1.29	0.48	0.22	4.41	0.45	4.39	2.08	5.5	3.6	1.35	3.09	2.74	1.71	0.59	1.43	1.19	2.68	1.52	3.03	3.35	4.8	1.42	1.65	2.95	4.81	4.64	3.34	3.09	1.46	3.47
CCG002241	16.01	9.23	12.15	30.21	14.08	24.7	35.91	42.82	47.96	66.05	91.16	41.32	223.95	257.89	100.53	0.96	3.43	1.97	2.17	2.08	3.35	23.16	23.11	24.2	199.73	83.58	35.89	194.65	64.01	135.16
CCG002242	16.34	13.83	20.71	19.78	13.14	21.14	16.49	13.86	27	15.4	21.3	21.37	42.23	53.57	59.74	28.97	38.57	31.78	46.12	45.71	41.73	59.28	56.37	59.87	65.97	103.46	207.63	42.98	104.19	47.52
CCG002243	9.74	14.76	6.89	5.44	10.19	7.35	5.93	8.05	7.6	5.5	6.44	5.24	10.01	9	4.82	8.96	8.73	9.59	8.17	9.01	7.95	5.13	7.1	5.53	4.27	5.63	5.57	8.92	4.9	7.33
CCG002244	361.16	401.87	389.76	376.35	355.6	417.45	338.87	346.95	500.13	358.06	367.57	359.4	484.36	446.46	446.05	642.56	663.15	705.91	606.51	581.75	420.04	383.56	457.36	401.12	405.46	453.18	356.54	385.33	426.4	381.75
CCG002247	0.78	0.65	0.73	1	1.51	0.52	0	0.58	0.17	0	0.75	0	0	0	0	0.27	0.38	0.34	0.44	0.33	0.26	0.07	0.1	0	0	0	0.25	0.09	0.38	0.54
CCG002249	0	0	0	0.35	0.06	0	0	0.18	0.07	0.12	0	0	0	0	0	0.14	0	0	0.11	0	0.03	0	0.1	0	0	0	0	0	0	0
CCG002250	1.65	0.92	1.84	0	0.13	0.47	0	0.09	0.04	0	0	0	0	0	0.15	0.67	0.59	0.48	0.47	0.06	0.03	0	0	0	0	0	0	0	0	0
CCG002251	0.12	0.06	0.44	0.08	0.18	0.12	0	0.17	0.2	0.11	0	0.09	0.09	0.32	0	0	0.25	0.1	0.16	0.17	0.15	0	0	0	0	0.06	0.07	0	0	0
CCG002253	0	0	0	0	0	0	0	0	0	0	0	0	0	0	0	0	0	0.1	0	0	0.05	0.16	0.12	0.24	0.12	0.44	1.19	0	0	0.11
CCG002261	0.78	0.81	0.18	0.36	0.45	0	0	0	0.09	0.33	0	0.07	0	0	0	1.14	0.45	0.99	0.04	0.28	0.3	0.15	0.42	0.16	0.16	0.1	0	0.19	0.08	0.02
CCG002272	0	0	0	0	0	0	0	0	0	0	0	0	0	0	0	0	0	0	0	0	0	0	0.08	0	0.08	0.16	0	0	0	0.08
CCG002276	0.28	0.21	0	0	0.1	0.1	0	0.85	0.06	0	0.73	0.29	0.15	0.33	0	0	0	0	0	0	0	0	0	0	0	0.05	0	0	0	0
CCG002277	5.89	6.98	4.83	8.36	5.61	4.97	4.16	7.01	7.4	4.66	5.94	2.58	10.04	12.68	4.16	10.28	11.76	13.34	9.89	10.34	8.48	7.1	6.55	6.59	8.72	8.67	7.33	13.34	9.96	14.4
CCG002278	0.16	0	0.05	0	0	0	0	0	0	0	0.1	0.06	0	0.16	0	15.14	17.32	18.94	5.52	5.3	6.22	3.16	2.35	3.24	2.73	2.75	3.29	7.41	9.09	7.99
CCG002281	73.93	75.77	154.36	52.86	84.04	127.6	39.72	37.24	126.88	39.68	34.38	90.22	51.24	49.46	117.71	55.05	64.66	43.46	29.86	23.62	20.12	8.97	9.34	13.75	12.73	9.76	12.18	6.02	5.5	5.07
CCG002287	0.19	0.07	0.33	0	0	0.07	0.24	0.1	0.08	0	0	0	0.1	0.13	0	0	0.05	0	0.06	0	0	0.17	0.07	0.07	0	0	0	0	0	0
CCG002293	0	0	0	0	0	0.17	0	0	0	0	0	0	0.13	0	0	0	0	0	0	0	0	0	0	0	0	0	0	0	0	0
CCG002297	55.36	58.69	60.27	39.01	56.96	47.93	38.37	29.79	34.54	32.01	24.05	26.52	24.8	22.14	26.65	50.4	52.93	50.38	42.85	38.92	36.13	38.37	43.63	39.61	44.14	48.91	42.07	58.51	39.76	57.22
CCG002298	162.97	182.55	157.23	192.29	202.01	166.6	214.52	188.08	181.5	229.21	227.56	200.68	269.25	250.05	214.35	69.19	62.11	69.68	80.59	85.1	76.49	107.72	108.52	109.2	87.97	88.28	63.59	97.83	87.77	93.62
CCG002299	16.62	16.42	18.88	18.88	17.83	18.8	17.24	19.73	17.79	15.95	17	17.71	20.17	17.97	17.91	17.82	18.12	21.01	13.44	14.81	13.68	11.21	8.26	11.36	10.64	13.26	12.21	17.41	13.62	17.89
CCG002305	0	0	0	0	0.06	0.12	0	0	0.03	0.05	0	0	0	0	0	0	0	0.05	0.05	0	0.05	0.02	0.03	0.03	0.06	0.09	0	0	0	0.08
CCG002307	13.04	20.81	12.12	15.16	4.81	6.9	4.47	10.57	8.93	16.57	12.64	13.5	15	9.72	14.96	0.95	0.63	13.09	0.54	7.98	0.4	8.91	1.14	0.57	4.74	1.19	0.22	21.88	5.28	6.24
CCG002309	0.05	0	0	0	0.05	0	0	0	0	0	0	0	0	0	0	0.04	0	0	0	0	0	0	0	0	0	0	0	0	0	0
CCG002311	0	0.67	0	0	0	0	0	0	0	0	0	0	0.24	0	0	29.77	29.84	21.19	38.59	34.12	40	31.63	43.45	33.47	42.03	47.52	27.8	41.7	31.97	23.81
CCG002315	5.22	4.41	2.78	4.36	4.4	4.63	2.56	2.95	3.54	0.81	1.77	1.42	1.01	1.1	1.01	0.89	0.53	0.34	0.53	0.79	0.47	0.08	0.38	0	0.41	0.36	0.54	0.69	0.75	0.42
CCG002321	12	14.74	21.37	15.57	12.47	11.67	19.68	13.43	41.45	8.56	9.53	32.37	15.85	18.81	21.12	16.97	11.62	30.39	16.82	39.19	35.17	49.41	32.15	54.96	48.25	62.41	29.6	30.94	16.99	33.65
CCG002323	11.95	11.01	11.7	14.44	17.18	12.76	5.35	4.81	2.94	2.68	2.44	2.84	1.87	1.45	2.2	4.6	5.3	5.87	2.34	1.77	1.42	0.13	0.17	0.03	0.24	0.23	0.13	0.27	0.13	0.22
CCG002325	0.45	0.6	0.4	0.53	0.09	0.53	0.17	0.27	0.56	0.36	0.64	0.48	0.9	0.87	0.94	1.29	1.43	0.98	0.85	1.04	0.69	0	0.19	0.36	0.19	0	0.18	0.13	0.2	0.25
CCG002326	17.13	23.99	20.29	23.08	19.85	17.24	21.08	24.78	23.75	24.19	24.85	16.26	19.77	16.51	18.64	23.85	26.55	28.05	23.47	22.56	21.88	16.1	15.72	14.21	17.35	19.91	14.4	17.85	21.98	18.99
CCG002336	0	0	0	0	0	0	0	0	0	0	0	0	0	0	0	0	0.15	0	0	0	0	0	0	0	0	0	0	0	0	0
CCG002343	16.21	17.76	14.99	18.64	18.06	13.92	23.81	24.88	19.64	22.99	22.17	15.72	22.13	23.29	15.91	13.29	15.26	16.7	10.56	12.52	12.1	11.65	9.71	11.18	11.23	17.1	17.65	15.49	25.48	16.28
CCG002344	0	0	0	0.15	0	0	5.11	1.67	1.74	4.4	4.45	4.17	0.49	0.28	1.51	0	0.04	0	0	0	0	0	0	0	0	0	0	0	0	0
CCG002345	0	0	0	0	0	0	0.19	0.3	0.3	0.9	0.78	0.46	0.08	0.21	0.24	0	0	0	0	0	0	0	0	0	0	0	0	0	0	0
CCG002346	2.97	0.62	0.94	4.64	0.96	0.2	1.73	0.83	0.33	1.09	0.72	0.56	2.96	0.38	0.66	7.28	9.54	7.05	1.96	1.7	2.08	0	0	0	0	0	0.36	0.36	0.42	0.56
CCG002347	0	0	0	0	0	0	0	0	0	0	0	0	0	0.1	0	1.33	2.64	2.51	1.16	0.78	0.94	0.21	0.3	0.04	0.07	0.29	0.64	0.07	0.2	0
CCG002348	1.67	0.21	0	5.18	1.73	2.18	2.08	0	0.11	0.91	0.24	0	2.22	1.41	0.11	11.9	11.85	10.42	5.62	9.38	5.16	0.14	0.1	0	0.59	0	0	0.27	0.42	0
CCG002350	179.4	182.87	203.63	147.27	197.3	183.34	154.32	134.33	165.69	160.52	206.5	182.1	157.79	144.3	142.89	142.69	121.53	134.93	215.79	165.41	194.16	281.34	330.09	220.72	179.12	195.33	124.58	77.37	94.79	67.49
CCG002351	16.73	19.72	9.46	21.62	17.02	10.53	20.86	19.46	11.66	25.83	37.11	8.18	26.44	27.38	7.63	25.17	23	25.86	16.21	16.42	20.22	16.89	20.06	13.8	12.85	14.79	15.28	20.27	37.57	19.67
CCG002352	20.76	24.3	18.41	26.96	28.8	22.02	28.86	27.66	22.12	29.05	27.24	21.03	36.93	31.62	21.04	15.68	15.33	17.77	17.2	18.03	15.67	13.27	12.66	13.59	13.41	13.85	17.45	20.94	21.56	21.17
CCG002353	45.92	53.34	56.99	43.05	40.23	45.48	30.79	29.83	54.62	38.78	57.03	45.01	40.44	39.13	43.83	34.33	32.5	41.23	47.13	55.02	59.48	87.32	98.55	65.25	46.19	51.27	22	24.4	33.69	17.99
CCG002354	63.56	53.44	70.15	60.73	64.54	68.76	69.22	52.48	83.99	69.61	71.45	66.57	55.78	52.71	61.86	62.5	60.05	70.93	67.45	75.5	70.04	85.77	114.06	84.6	98.31	111.67	93.08	125.48	202.68	133.07
CCG002355	38.7	39.46	51.56	42.9	48.41	52.12	49.01	37.91	52.68	50.93	50.45	51.21	54.39	51.93	55.81	19.76	20.61	20.23	21.78	20.58	14.92	18.65	22.16	17.25	18.59	17.98	12.73	23.33	19.02	21.79
CCG002356	13.44	14.28	21.18	14.79	16.09	20.94	17.16	18.69	18.58	15.6	20.73	19.1	27.62	27.43	23.77	10.68	11.16	10.94	17.8	14.23	17.18	14.25	9.33	14.39	17.37	16.25	16.46	18.28	16.41	20.58
CCG002357	27.37	34.49	36.95	32.02	31.52	32.88	33.36	48.31	43.57	39.64	33.67	56.85	28.82	30.13	46.55	25.71	20.59	29.1	22.49	39.94	38.92	27.26	17.42	35.87	25.85	24.69	52.35	44.84	58.67	41.51
CCG002358	0	0	0	0	0	0	0.54	0	0	0	0	0	0	0.4	0	2.53	0.41	1.4	8.19	10.96	23.23	14.29	12.04	15.26	8.46	11.9	44.7	5.26	38.53	7.29
CCG002359	38.42	24.88	16.86	13.22	15.97	15.33	9.2	14.51	15	9.99	12.52	15.24	11	104.58	8.44	40.24	41.43	32.32	68.7	65.82	70.61	39.82	59.62	42.35	58.27	70.3	54.46	47.31	374.67	55.74
CCG002360	57.27	43.14	19.42	15.56	15.07	20.13	17.85	22.74	13.88	17.27	17.19	15.02	15.29	117.38	10.16	100.55	97.37	91.51	99.18	104.11	84.79	125.29	152.59	121.34	177.52	183.23	120.13	203.53	424.19	176.24
CCG002361	14.42	16.5	20.92	10.99	15.26	23.51	9.82	12.51	12.12	9.45	15.07	10.71	10.72	12.81	10.28	12.84	11.84	13.72	12.98	11.11	13	13.47	11.52	13.94	15.6	14.86	14.23	11.32	12.2	9.96
CCG002362	14.4	13.02	17.73	8.35	10.32	23.85	3.81	2.68	14.95	4.27	2.31	7.12	2.7	2.04	6.02	3.7	3.36	5.24	8.58	7.64	8.22	2.61	4.45	2	1.09	2.26	3.42	0.26	0.38	0.49
CCG002366	0.1	0	0.24	0.14	0	0.1	0	0	0.29	0	1.25	1.33	0.08	0.33	0.12	0.54	0.52	0.13	0.49	0.47	0.04	0.29	0.88	0.22	0	0.05	0	0	0.16	1.08
CCG002367	0	0	0	0	0	0	0	0	0	0	0	0	0	0	0	0.04	0.03	0	0	0	0	0	0	0	0	0	0	0	0	0
CCG002369	135.41	129.07	106.92	106.36	106.81	78.61	117.6	123.35	88.78	141.37	171.49	78.02	204.65	153.95	99.81	76.63	75.46	78.24	59.12	73.38	58.55	83.01	82.39	81.76	91.62	95.59	68.8	107.79	109.79	111.35
CCG002371	0	0	0	0	0	0	0	0	0	0	0	0	0	0	0.03	0.44	0.52	0.53	0.61	0.39	0.54	0.16	0.14	0.14	0.05	0.17	0.45	0	0.34	0.02
CCG002372	1.83	0.48	0.82	0	1.34	0.23	0	0.16	0.13	1.27	0.83	0.33	1.89	3.42	0.7	1.04	0.76	1.33	0.35	0.36	0.63	1.01	2.89	0.85	2.19	2.86	1.26	4.14	2.44	4.09
CCG002373	47.33	56.77	16.92	23.78	23.63	17.27	100.68	70.8	22.1	21.55	25.5	20.78	26.43	29.96	30.36	14.7	4.36	38.4	12.41	9.74	12.39	65.89	59.55	39.94	81.55	77.41	44.32	49.05	52.88	117.42
CCG002374	99.8	110.33	108.72	122.49	140.49	117.25	102.65	139.39	151.41	138.82	136.13	118.88	236.71	244.4	181.62	127.18	107.07	154.83	180.41	204.69	267.95	668.15	547.29	681.85	829.83	609.6	326	665.27	452.95	856.16
CCG002375	6.63	6.38	13.42	4.98	4.38	17.94	11.1	6.97	30.15	9.64	6.5	19.05	14.2	13.04	34.04	2.78	3.74	4.5	11.55	12.81	17.33	49.82	53.27	31.35	41.42	43.95	28.05	26.35	22.73	20.98
CCG002376	1.17	2.95	4.51	0.28	8.53	1.21	1.53	1.27	0.3	0.47	1.75	0.38	0.1	0	0.24	4.95	0.13	2.68	9.3	0.58	0.52	0.89	0.85	0.73	0.3	0.77	2.73	0.09	1.2	0.13
CCG002377	55.35	52.1	49.51	42.29	59.7	49.86	50.36	47.19	46.84	50.28	50.4	52.35	61.01	55.62	48.34	43.99	45.17	43.07	35.75	30.81	30.22	41.47	40.55	34.07	52.61	60.23	56.5	84.48	64.99	77.28
CCG002379	24.32	23.16	24.5	35.1	28.9	29.27	38.57	41.23	35.26	38.1	37.89	38.55	39.16	38.79	42.91	28.64	25.59	25.46	24	23.58	20.49	23.94	25.54	24.36	28.87	33.72	24.74	39.51	39.83	40.56
CCG002380	192.66	136.56	112.98	5.53	3.53	31.77	4.42	2.34	1.08	2.95	4.32	2.32	1.32	3.12	0.24	5.91	2.83	64.53	0.1	0.06	0.12	0.17	0.05	0.05	0.1	0.07	0.35	0.41	0.25	0.14
CCG002382	0	0	0	0	0	0	0	0	0	0	0.12	0	0	0.03	0	0.65	0.07	0.1	0.45	0.14	0.21	0	0.25	0.19	0.13	0	0.28	0.11	1.44	0.07
CCG002384	179.4	202.48	222.46	174.77	178.53	202.89	216.67	166.71	239.11	186.76	192.37	248.9	220.71	220.12	245.33	180.39	187.26	193.96	210.04	203.74	187.02	215.71	176.24	195.83	209.32	229.91	168.69	187.27	165.45	190.47
CCG002385	2.19	1.66	2.44	2.84	1.18	3	2.45	1.96	2.02	0.17	3.16	4.67	0	0.3	1.46	0.16	0	0.08	0	0	0.31	0	0.09	0	0	0	0	0	0.1	0
CCG002386	28.15	29.3	38.45	45.49	48.23	35.13	30.78	36.96	15.79	29.03	30.03	16.96	27.67	26.03	10.72	46.04	49.27	44.15	45.69	35.18	32.23	21.96	23.05	22.21	13.94	19.74	16.55	19.87	28.08	16.45
CCG002388	18.65	20.27	17.9	7.62	10.65	6.58	6.98	8.6	6.5	12.52	7.2	16.75	7.59	13.73	6.6	0.93	1.06	0.41	0.37	4.41	11.33	0.97	0.77	5.29	1.23	0.88	0.97	1.13	6.14	4.43
CCG002389	47.08	43.02	19.54	39.14	25.57	22.71	12.77	18.37	11.19	11.66	8.24	3.81	14.35	14.9	3.2	10.52	28.01	27.92	3.33	11.42	9.46	1.53	2.72	1.82	1.91	1.9	3.57	5.31	5.95	3.54
CCG002390	0	0.13	0.07	0	0.24	0	0	0	0	0	0	0	0	0	0	0	0	0	0	0	0	0	0	0	0	0	0	0	0	0
CCG002391	13.75	12.62	10.34	16.93	12.08	6.19	11.08	12.28	3.71	7.83	7.71	3.76	6.66	2.91	2.33	3.12	4.01	2.55	1.96	0.2	0.55	6.45	1.76	1.64	1.74	0.86	1	0.13	0.55	2.31
CCG002392	19.14	14.81	15.43	12	5.1	8.18	16.97	6.36	14.43	11.8	9.21	3.41	23.48	9.71	3.9	0.87	0.69	0.67	0.76	10.34	0.55	2.45	1.59	0.98	1.08	1.7	0.42	1.6	0.86	9.04
CCG002393	19.64	19.25	16.6	14.61	34.18	11.31	17.54	18.82	28.6	18.45	16.85	19.73	39.97	54.13	22.38	1.01	12.58	8.92	1.14	0.51	6.02	11.44	10.69	1.27	18.05	2.17	1.61	1.02	9.26	4.43
CCG002394	0	0.06	0	0	0	0	0	0	0	0	0	0	0	0	0	0	0	0	0	0	0	0	0	0	0	0	0	0	0	0
CCG002396	0	0	0	0	0	0	0	0	0.1	0	0.07	0	0.09	0	0.44	0.11	0.08	0.18	0	0.03	0	0.13	0.19	0.06	0.31	0.06	0.04	0.22	0	0.17
CCG002397	0.07	0.04	0.09	0.05	0.07	0.19	0	0.16	0.02	0.03	0	0.11	0	0.05	0.04	0.13	0.02	0.17	0.03	0.05	0.02	0.01	0	0.04	0.04	0.02	0	0	0.06	0
CCG002399	0	0.04	0	0	0	0	0	0.11	0	0	0	0	0	0	0	0.02	0	0	0	0	0	0	0	0	0	0	0	0	0	0.02
CCG002400	0.22	0	0	0	0	0	0	0	0	0	0	0	0	0	0	0	0	0	0	0	0	0.03	0	0	0.12	0.15	0	0	0.08	0
CCG002401	0	0	0	0	0.15	0.08	0.53	0.21	0.08	0	0.18	0.44	0.11	0	0.09	0.07	0	0	0.07	0.1	0	0.19	0.19	0	0.19	0.07	0	0	0	0.18
CCG002402	0	0	0	0	0	0	0	0	0	0	0	0	0	0	0	0	0	0.34	0	0.09	0	0	0.1	0.11	0	0.1	0	0	0	0
CCG002403	26.07	22.08	25.31	15.79	22.5	17.95	10.94	13.03	16.76	13.73	16.16	15.92	20.03	22.43	22.28	26.08	27.57	24.32	18.57	18.59	17.22	36.1	24.29	31.51	32.97	30.5	14.28	29.74	18.93	28.96
CCG002404	3.55	3.17	2.82	3.81	3.69	5.04	2.37	6.52	7.5	7.34	12.1	8.35	17.75	11.27	7.08	6.75	3.04	4.69	5.87	5.67	4.26	1.3	0.57	2.09	0.65	1.04	0.79	0.93	0.92	0.51
CCG002406	465.99	580.21	649.03	541.12	889.74	503.26	394.67	340.06	348.84	377.76	397.27	342.8	321.32	266.13	331.17	808.92	303.7	681.17	978.21	624.52	559.39	608.11	562.51	480.72	490.44	612.8	448.71	602	768.95	665.48
CCG002407	5.57	1.41	3.52	0	0.35	0.36	0.07	0	0.09	0.15	0	0	0	0	0.11	0.39	0.59	0.28	0	0	0	0.01	0	0	0	0	0	0	0.17	0.02
CCG002408	1.2	0	0	2.2	2.02	0	25.37	18.98	17.85	71.8	64.73	52.14	8.24	7.73	28.14	0	0	0	3.36	2.45	9.52	19.4	54.26	19.05	26.6	26.09	129.29	6.03	80.65	15.22
CCG002409	10.42	13.34	11.56	8.83	12.64	10.28	10.9	10.81	9.89	10.06	11.89	6.24	8.32	8.5	5.67	12.78	12.96	14.77	11.88	11.73	11.61	10.46	11.51	10.16	10.43	11.43	11.57	13.09	13.47	12.47
CCG002410	8.21	9.25	5.66	5.82	11.79	5.82	5.31	7.77	4.73	5.54	6.7	3.58	6.77	7.59	3.24	5.56	6.25	6.42	5.33	4.83	6.12	3.48	2.48	3.86	3.27	2.97	4.07	3.88	4.57	5.13
CCG002411	49.6	48.81	23.08	3.91	13.88	12.57	9.75	5.61	32.8	20.79	10.42	20.1	42.94	40.03	3.91	13.15	16.27	7.17	2.46	4.29	2.27	5.75	5.43	12.3	2.36	4.5	4.96	5.28	4.36	2.21
CCG002412	22.29	24.81	14.94	21.16	23.2	16.84	19.48	19.11	16.85	16.73	20.04	12.66	22.41	20.8	12.83	21.82	21.28	22.54	25.41	22.44	28.64	30.53	23.72	27.57	19.3	20.55	16.79	13.89	20.44	16.09
CCG002413	135.24	113.87	113.52	211.9	129.71	168.29	140.75	128.53	112.42	90.8	87.24	88.06	101.08	108.24	132.27	62.4	65.21	59.46	102.49	87.76	120.11	148.41	131.54	140.03	161.25	140.53	83.95	113.7	90.77	101.25
CCG002414	0	0.32	0.73	0.43	0.75	0.15	0.81	0	0	0	0	0	0	0	0	0.6	0.21	0.13	0.8	0	0.2	0	0	0	0	0	0	0	0	0
CCG002415	0	0	0	0	0	0	0	0	0	0	0	0	0	0	0	0.14	0	0	0	0	0	0	0	0	0	0	0	0	0	0
CCG002417	20.1	18.58	17.76	11.54	18.85	9.42	8.54	5.61	2.51	3.54	2.11	3.24	0.13	0.9	0.39	0.53	1.04	0.36	0.53	0.39	0.73	0	0	0	0	0	0	0	0	0
CCG002418	11.01	9.49	7.9	7.95	10.08	6.75	5.48	7.78	6.12	5.42	6.52	5.3	7.79	11.78	5.81	9.06	9.68	9.97	5.71	7.51	4.84	4.63	3.6	5.01	4.83	4.49	4.28	6.31	6.35	6.65
CCG002419	10.98	40.03	44.31	0.06	79.9	20.42	0	0.37	0	0	0	0	0	0	0.05	49.02	2.93	31.27	13.35	0.14	0	0	0.04	0	0.09	0	0	0	0.28	0.06
CCG002420	1.13	0.84	4.3	1.83	1.74	2.25	1.71	1.94	6.26	3.24	2.58	3.87	4.66	24.21	9.85	0.1	0.27	0.1	1.76	5.02	2.18	12.13	10.6	9.08	8.98	3.64	8.99	1.53	41.55	4.43
CCG002422	4.91	8.27	7.5	7.16	5.77	7.47	4.68	7.44	6.34	5.2	7.4	5.04	6.53	6.71	7.45	8.78	8.79	7.87	7.07	10.26	7.81	3.35	3.16	4.93	4.23	3.65	2.84	11.15	7.88	10.23
CCG002423	36.66	32.78	30.35	29.05	28.97	32.18	24.81	26.53	27.06	18.43	20.45	21.73	24.48	24.4	26.84	24.38	22.93	28.15	15.54	18.69	16.88	17.25	11.48	20.2	23.38	20.47	16.85	35.81	28.62	31.73
CCG002425	33.03	39.62	51.71	24.17	45.13	47.45	45.04	28.05	65.72	46.7	48.62	46.99	67.77	43.71	60.85	32.36	27.85	33.3	29.87	33.94	36.17	37.22	50.52	38.01	32.71	39.11	28.98	34.57	61.17	42.46
CCG002426	117.31	120.88	138.31	118.15	125.25	111.89	113	103.92	123.59	103.59	104.17	142.94	109.61	96.74	107.36	507.08	429.1	471.81	316.06	325.87	229.82	229.31	274.31	215.41	268.98	346.13	317.55	417.19	459.39	439.1
CCG002427	26.91	27.06	24.99	14.03	15.32	19.67	13.65	18.7	18.6	15.36	16.76	17.12	11.38	11.31	12.05	42.81	53.76	44.96	17.18	15.04	16.61	7.79	5.89	10.66	5.65	4.51	5.7	5.87	8.93	6.29
CCG002428	0.06	0.34	1.56	0.73	0.45	0.86	0.23	0.55	2.85	0.24	0	1.04	0.05	0	0.44	0.71	0.26	0.52	0.06	0	0	0	0	0	0	0	0	0	0	0.03
CCG002429	12.96	7.4	11.78	14.02	7.13	9.04	14.59	12	41.99	14.34	9.94	20.72	2.31	1.4	8.46	8.31	9.47	9.52	18.05	34.9	23.88	37.97	37.96	50.99	31.72	34.94	12.6	13.39	13.19	13.57
CCG002430	9.87	10.51	12.16	24.78	9.51	11.54	88.43	75.4	48.79	140.07	114.16	80.18	39.46	32.45	40.31	2.66	2.31	4.47	13.38	14.08	18.36	32.1	29.75	35.68	36.85	40.53	104.47	94.9	66.29	98.14
CCG002431	10.24	12.15	10.13	15.42	11.4	12.42	17.31	15.21	14.57	16.25	18.25	13.4	18.48	17.62	11.42	13.63	13.09	12.55	6.58	9.29	8.22	7.66	8.08	5.78	10.02	8.8	8.11	12.31	14.77	12.76
CCG002432	11.83	9.96	8.82	5.88	7.96	6.36	8.65	6.36	5.71	6.28	7.41	6.94	6.53	7.07	4.5	4.68	3.51	6.03	3.62	3.45	4.81	7.61	8.33	5.57	9.42	9.28	9.74	7.63	5.97	4.92
CCG002435	0	0	0	0	0	0	0	0	0	0	0	0	0	0	0	3.3	4.61	3.45	3.68	2.92	1.85	1.47	1.39	0.98	2.43	2.76	1.55	3.54	5.53	5.27
CCG002436	0.39	0.23	1.03	0.66	0.14	0.56	0.69	1.57	0.81	1.04	1.56	0.76	1.62	1.4	1.27	0.01	0	0.05	0.04	0.03	0.02	0.01	0	0.03	0.2	0.03	0	0.46	0.03	0.2
CCG002437	0.24	0.21	0.51	0.03	0.07	0.5	0.26	0.21	0.43	0.05	0.27	0.25	0.38	0.18	0.64	0.29	1.87	0.23	0.22	0.09	0.2	0.13	0.03	0.19	0.78	0.18	0.06	0.35	0.62	0.63
CCG002438	6.38	4.91	4.22	5.81	2.84	4.22	5.95	8.39	5.21	7.17	8.22	4.86	5.21	4.92	4.51	0.77	0.22	0.4	0.49	0.44	0.61	0.34	0.16	0.94	0.16	0.39	1.97	0.44	0.95	0.15
CCG002439	1.08	0.55	2.61	0.87	0.94	2.26	0.63	0.5	2.48	0.3	0.9	2.2	0.82	1.74	6.68	0	0	0.02	0	0	0	0	0	0	0	0	0	0	0	0
CCG002440	0.53	0.56	0.82	1.34	0.97	1.43	1.21	1.33	1.26	0.73	2.16	0.26	0.4	0.71	1.1	0.22	0.49	0.15	0.11	0.05	0.04	0.07	0	0	0.08	0.02	0.03	0.2	0.19	0.27
CCG002441	102.57	140.05	128.58	35.69	53.04	111.84	4.96	3.48	12.28	2.95	0.86	1.27	0.4	0.11	0.79	48.59	45.73	51.47	16.03	7.13	3.88	0.5	1.07	0.37	0.53	0.17	0	0	0	0
CCG002442	75.78	77.34	70.4	80.15	89.27	65.18	78.33	72.35	79.84	81.01	77.32	78.28	90.56	92.48	75.67	49.93	50.09	55.09	45.8	51.84	48.67	39.81	52.89	40.62	46.21	48.64	35.47	55.49	46.88	60.05
CCG002443	0	0.14	0	0	0.13	0	0	0	0	0	0	0	0	0	0	0	0	0	0	0	0	0	0	0	0	0	0	0	0	0
CCG002444	26.08	27.94	21.39	21.31	26.19	21.77	17.43	21.47	18.81	17.28	18	15.34	20.4	20.57	16.42	20.08	22.87	21.84	18.22	17.35	17.43	17.14	16.52	19.62	21.09	18.97	27.52	22.01	19.65	20.74
CCG002445	46.79	47.36	39.73	41.84	38.49	34.27	42.21	38.25	42.46	39.68	38.45	37.46	30.8	38.69	32.37	39.08	39.93	41.42	33.74	35.31	34.46	36.25	43.26	40.95	41.81	52.33	50.45	51.13	48.92	50.79
CCG002446	36.65	46.14	26.61	20.64	45.68	25.36	20.23	17.68	19.74	15.28	18.27	18.9	17.72	38.38	17.18	38.46	51.11	24.21	13.9	11.48	13.77	10.78	16.38	12.55	13.26	17.98	29.21	7.94	18.7	11.96
CCG002447	2.49	3.84	2.13	0.75	2.67	1.41	0.41	0	0.13	0	0	0	0	0	0	4.71	8.41	13.69	6.87	4.42	4.11	0.19	0.55	0.87	0	1.16	0.05	0.35	1.83	0.33
CCG002448	7.97	5.2	3.75	8.22	7.53	6.34	6.81	6.63	2.26	4.88	4.25	2.9	1.26	1.77	1.23	9.71	7.68	9.04	4.68	3.91	4.8	0.9	1.35	1.73	0.96	1.65	6.94	2.22	4.8	2.81
CCG002449	71.29	78.58	53.42	67.31	72.06	53.46	66.85	62.83	51.01	75.72	116.22	45.1	69.38	76.02	45.81	31.66	20.33	34.55	30.67	28.82	36.6	63.02	67.56	47.01	39.14	57.96	45.44	32.67	51.16	32.16
CCG002450	22.08	22.28	25.46	23.66	23.05	24.49	19.12	19.48	22.02	18.18	17.92	14.61	24.52	21.66	15.73	27.79	31.29	25.9	40.49	41.67	34.73	40.7	33.19	42.87	36.04	31.47	23.22	43.83	16.96	44.13
CCG002451	2.21	2.23	5.46	2.94	3.65	3.98	22.77	21.78	15.68	36.68	33.83	30.11	3.84	3.43	11.2	2.34	0.96	1.62	3.32	1.82	3	9.69	16.01	8.83	6.64	8.22	65.43	3.24	25.1	6.57
CCG002452	9.99	14.42	14.38	16.09	14.8	11.13	12.96	11.16	11.3	14.11	20.04	10.58	15.47	15.03	9.9	0.04	0.12	0.04	0.28	0.04	0.04	0.26	0.61	0.34	0.14	0.18	0.23	0.42	0.25	0.57
CCG002453	28.95	30.52	28.17	29.08	26.6	23.15	28.31	29.59	26.62	27.66	31.27	22.71	33.72	31.92	28.03	21.9	20.66	22.31	23.17	20.27	25.3	35.56	30.85	34.98	38.01	34.09	27.56	30.93	24.84	29.38
CCG002454	97.45	97.73	91.2	109.07	94.95	82.9	122.25	129.13	93.21	113.02	109.31	83.73	108.66	118.2	91.08	71.48	74.23	73.07	54.97	57.64	52.77	84.4	73.49	84.73	121.01	105.71	88.57	139.94	147.82	137.28
CCG002455	63.91	63.4	67.07	79.68	69.89	57.35	87.1	64.26	64.63	78.58	80.71	87.87	67.97	61.32	68.9	69.76	57.98	55.83	83.7	75.11	80.05	79.62	102.87	74.68	72.48	76.71	48.88	34.7	71.43	35.11
CCG002456	134.76	126.23	153.38	91.44	88.86	106.17	74.95	65.53	95.94	82.68	70.91	81.17	101.59	197.07	125.22	106.82	144.15	105.49	78.88	84.3	78.06	97.9	96.76	97.38	114.32	105.35	51.66	108.24	76.32	96.24
CCG002457	5.49	5.44	4.98	5.48	5.74	5.67	8.55	5.57	7.83	5.52	7.57	7.9	4.72	5.17	7.84	5.76	5.75	5.72	9.07	9.6	12.59	19.1	13.1	16.36	10.6	8.99	7.96	4.63	4.64	4.19
CCG002458	3.76	3.49	6.32	4.68	6.19	4.23	4.85	6.56	4.42	5.61	5.46	5.57	4.76	5.6	3.9	5.07	3.49	4.63	4.88	4.21	4.18	3.08	2.8	3.79	2.43	2.58	4.71	2.26	2.71	3.16
CCG002459	0.17	0	0.14	0	0	0	0	0	0.13	0	0	0	0	0.08	0	0	0.04	0	0.05	0	0.05	0.04	0	0.06	0	0.17	0	0	0.1	0
CCG002460	44.49	36.84	25.7	5.27	9.74	28.38	6.14	9.25	21.03	27.46	39.31	29.02	103.76	123.21	63.44	35.4	53.26	40.89	18.95	22.45	19.25	31.82	29.26	45.81	38.77	26.23	16.73	54.47	38.59	33.27
CCG002462	137.29	162.67	197.22	77.62	138.91	144.85	88.14	87.38	135.51	151.25	212.8	176.73	324.27	386.81	276.46	262.89	272.36	271.54	118.87	61.37	48.55	24.66	41.21	21.42	45.94	53.95	55.38	128.16	99.24	138.4
CCG002463	33.87	30.12	28.28	25.87	27.23	27.45	17.54	27.1	27.07	19.21	21.66	18.28	27.48	24.9	25.39	32.41	38.79	34.24	19.28	20.16	19.66	15.34	10.41	17.26	13.46	12.63	12.79	15.54	14.49	16.14
CCG002464	355.76	423.78	443	443.39	383.13	417.69	459.79	424.36	483.04	279.31	303.78	338.96	275.07	232.26	260.54	387.03	395.93	460.3	425.63	444.96	295.94	134.77	169.02	167.44	110.71	190.16	130.19	162.25	155.09	185
CCG002472	79.54	94.8	64.76	67.63	69.62	68.14	55.28	64.36	48.24	50.97	50.99	37.24	67.68	63.89	49.13	59.23	57.42	61.24	65.06	68.97	62.28	71.97	66.57	71.49	89.89	91.97	83.49	89.26	73.61	84.84
CCG002473	24.53	30.81	20.82	14.81	26.38	29.59	8.42	10.75	19.73	11.41	14.71	10.78	13.11	14.6	13.3	24.94	23.11	23.91	23.09	16.35	11.49	4.84	5.07	3.75	4.96	5.36	7.69	5.95	6.27	5.22
CCG002474	23.48	26.72	25.22	16.27	25.97	22.92	10.63	18.03	13.18	12.05	15.77	10.73	11.12	13.07	12.95	23.92	18.99	20.25	20.09	13.09	10.23	5.11	5.48	4.16	3.5	6.16	10.24	4.11	9.61	4.76
CCG002475	0	0	0	0	0.1	0	0	0	0	0	0	0.08	0	0	0	0.02	0	0.02	0	0	0	0	0	0	0.03	0	0	0	0	0.05
CCG002476	6.68	6.5	5.72	6.96	7.01	5.94	6.61	5.43	4.64	4.62	6.87	3.31	5.97	6.25	3.36	5.74	5.76	6.31	5.14	4.63	5.08	3.76	3.05	2.62	2.95	3.43	3.46	4.5	4.09	5.28
CCG002477	27.01	28.35	16.5	13.79	25.11	15.46	9.66	8.85	3.95	4.14	6.19	3.09	1.44	4.04	1.65	10.98	12.65	13.24	14.78	13.52	8.11	7.03	8.05	7.24	5.33	5.9	2.97	7.86	8.13	10.98
CCG002478	23.52	23.13	26.75	26.8	27.56	31.89	18.2	19.4	22.83	18.23	20.61	15.04	27.33	25.26	24.09	42.92	44.57	47.14	37.46	41.28	37.23	29.53	35.05	32.33	30.51	34.69	33.01	35.43	41.16	34.39
CCG002479	48.42	55.32	53.93	53.4	62.57	53.78	60.65	46.11	69	63.9	77.2	57.96	65.13	59.13	60.98	52.38	47	53.04	85.56	77.06	79.76	96.4	118.83	81.91	93.79	93.61	86.72	90.6	60.46	72.58
CCG002480	0.98	1.17	0.79	0.51	0.36	2.01	1.43	1.77	1.07	1.72	0.45	0.85	1.45	1.4	0.58	1.45	0.42	0.31	0.29	1.21	0.47	0.32	0.37	0.28	0.04	0.18	0.18	0.5	0.32	0.32
CCG002482	65.54	72.56	72.3	68.58	73.97	71.9	71.74	69.49	77.78	72.88	75.39	57.01	61.22	65.25	55.88	31.26	27.17	33.09	40.91	44.77	45.11	46.59	42.95	46.89	39.52	39.95	37.77	28.58	33.5	30.51
CCG002485	43.67	35.6	19.35	45.18	31.14	24.63	56.95	57.88	36.43	39.26	29.24	31.1	8.98	28.88	12.57	33.65	32.01	30.86	31.25	42.82	33.36	48.12	36.84	39.98	76.99	83.03	45.64	80.32	105.65	89.34
CCG002490	0	0.21	1.18	2.48	0.78	3.2	0	0.28	1.66	0	0.48	0.57	0	0	0.89	0	1.06	0	4.9	4.6	4.95	1.83	5.32	0.84	0.2	1.34	0.12	0	0.21	0
CCG002492	2.08	3.35	4.89	3.99	3.42	5.18	1.83	1.21	1.95	0.57	0.67	0.79	0.51	0.48	0.82	3.52	3.36	3.75	8.43	6.98	7.02	5.06	3.31	5.63	0.93	1.86	1.54	1.11	0.46	1.14
CCG002493	3.93	4.38	12.3	23.68	10.9	17.79	14.67	18.73	14.28	19.72	29.19	17.39	56.37	68.42	49.92	4.06	2.13	2.32	13.15	12.54	19.39	27.33	21.58	13.73	62.24	37.55	53.17	5.31	11.26	4.46
CCG002495	0.22	0.62	0.56	0	0.08	1.1	0.48	0.44	1.05	0.44	0.19	0.22	0.21	0.28	0.5	0.94	1.92	0.9	0.2	0.09	0.08	0.12	0	0.08	0	0.08	0	0	0	0
CCG002502	0	0	0	0	0	0.18	0	0	0	0.5	0	0.26	0	0	0	0	0	0.15	0	0	0	0	0	0	0	0	0	0	0	0
CCG002503	0	0	0	0	0	0	0	0	0	0	0	0	0	0	0	0	0	0	0	0	0	0	0	0	0	0.02	0	0.02	0	0
CCG002506	0	0	0	0	0	0	0	0	0.05	0	0	0.14	0	0	0	0	0	0	0	0	0	0	0	0.03	0	0	0	0	0	0
CCG002507	10.04	0.5	0.11	39.91	3.48	9.15	206.49	165.73	123.38	213.43	202.26	141.15	10.37	13.02	51.51	0.08	0.16	0.12	5.82	5.66	15.43	11.69	18.55	25.98	1.62	9.5	30.95	1.05	5.14	2.13
CCG002511	22.36	23.25	22.27	24.81	22.11	18.46	21.09	24.45	20.83	19.22	22.07	18.36	22.17	23.84	17.38	0.15	0	0	0	0	0	0	0	0	0	0	0	0	0	0
CCG002521	0.05	0	0.27	0.16	0	0.06	0.1	0.08	0.03	0	0.14	0.16	0.13	0.07	0.1	0	0	0.05	0	0.05	0	0	0	0	0	0	0	0	0	0
CCG002529	1.55	1.5	1.28	3.47	1.96	0.94	0.75	1.81	1.43	0.86	1.56	3.29	2.53	1.67	1.56	6.54	9.91	7.6	6.72	5.3	5.96	2.49	2.02	3.12	2.99	4.82	5.56	3.37	9.75	3.55
CCG002531	15.01	13.15	20.15	20.75	15.62	24.31	20.39	22.4	22.1	17.25	20.94	23.49	18.94	21.71	21.47	16.06	18.05	20.44	14.53	16.82	19.35	17.23	11.76	19	18.8	17.23	27.24	18.82	17.05	19.33
CCG002532	2.5	1.02	0.63	2.95	0.26	0.36	2.96	2.37	0.39	1.64	1.51	1.27	1	0.98	0.59	0.23	0	0.22	0.61	0.36	0.67	0	0.09	0.14	0.27	0.09	0.11	0	0.81	0
CCG002534	382.54	322.53	239.33	75.15	112.24	107.74	41.91	32.32	108.98	41.34	46.77	69.02	190.67	424.89	220.84	150.7	194.38	199.5	71.74	89	98.28	267.43	302.07	331.7	620.27	483.15	378.72	517.08	795.59	373.09
CCG002535	52.75	54.48	75.12	56.55	56.7	75.29	50.67	54.63	71.38	50.41	60.88	53.13	57.53	62.3	63.53	49.16	47.89	47.89	46.58	51.14	52.27	50.95	51.27	50.86	51.5	58.01	66.56	44.27	47.65	52.74
CCG002536	0.58	3.23	1.1	0.64	6.78	0	0	0.43	0	0	0	0	0	0	0.09	6.63	0.46	4.04	1.86	0.84	0.13	0	0	0	0	0	0	0.14	0	0.07
CCG002537	18.16	15.42	10.97	16.22	13	15.87	18.08	15.58	16.61	19.22	21.95	16.16	23.14	24.95	19.92	12.8	16.2	14.48	10.71	10.71	10.85	13.72	14.82	15.93	25.29	20.64	12.96	18.48	14.15	19.66
CCG002538	0.33	0	0	0.19	0.55	0	0.74	0.2	0	0	0	0	0	0	0	0	0	0	0	0	0	0	0	0	0	0	0	0	0	0
CCG002539	1.59	2.72	8.33	1.44	2.66	7.04	0.91	0.36	9.45	0.6	1.89	8.55	1.66	2.1	37.11	1.41	8.53	1.57	0.45	0.24	0.27	0.09	0	0.14	4.83	0	0	0.53	0.14	0.99
CCG002540	48.6	52.29	68.08	13.99	36.61	62.47	14.87	2.88	27.66	6.07	10.44	26.24	8.21	12.94	14.05	24.1	31.35	42.3	87.59	64.55	58.29	1.55	1.38	1.3	1.1	1.38	0	1.73	0.22	2.67
CCG002541	1.83	1.63	2.93	3.59	2.79	0.78	2.28	2.19	1.66	1.68	3.93	3.35	1.56	0.84	1.3	0	0.09	0	0	0	0	0	0	0	0	0	0	0	0	0
CCG002543	16.77	15.81	16.82	14.18	14.47	14.43	11.65	16.68	15.33	11.59	16.01	14.32	15.18	16.5	18.09	7.81	10.39	9.84	6.23	5.97	5.16	5.28	3.31	5.88	3.77	3.45	3.9	5.94	7.01	7.69
CCG002544	11.07	12.5	14.4	13.13	9.54	17.2	5.66	10.93	14.95	7.66	7.23	10.55	13.98	16.47	19.24	8.08	10.32	8.66	5.33	5.83	3.73	4.21	2.11	5.05	2.39	2.64	2.92	4.81	3.36	3.47
CCG002548	19.04	24.68	16.32	23.79	19.53	20.33	22.56	25.75	16.13	23.4	27.38	18.42	23.04	27.55	18.34	16.26	14.97	15.03	13.92	16.26	16.09	14.69	13.14	14.61	8.08	8.59	7.12	6.48	11.73	8.48
CCG002549	0.94	0.89	0.55	1.17	2.7	1.16	1.08	0.76	0.38	1.07	1.3	2.09	0.23	0.05	0.39	19.84	20.02	25.62	12.63	15.38	16.03	13.99	11.07	15.19	10.34	15.81	26.7	14.93	29.99	17.74
CCG002550	0.13	0.04	0	0	0.03	0.44	0	0.05	0.06	0	0.08	0.24	0.08	0.04	0.04	10.97	10.27	10.47	6.71	7.83	7.03	4.44	3.16	3.33	4.58	6.15	6.47	11.58	11.07	11.71
CCG002552	0	0	0	0	0	0	0	0	0	0	0	0	0	0	0	0	0.02	0	0	0	0	0.04	0	0.03	0	0	0	0	0.05	0.02
CCG002556	0	0	0	0	0	0	0	0	0	0	0	0	0	0	0	0	0	0	0	0	0.07	0.12	0.22	0	0.09	0.08	0.47	0	0	0
CCG002561	57.45	71.34	54.02	41.66	59.91	35.03	56.55	53	32.55	55.37	59.31	42.39	44.46	40.92	32.11	45.16	45.55	48.14	28.8	29.41	23.45	29.73	25.9	27.02	17	22.48	20.67	28.28	34.62	24.92
CCG002562	0	0	0	0	0	0	0.22	0	0	0	0	0	0	0	0	6.62	5.09	6.45	5.02	5.33	4.22	2.92	3.21	1.92	2.2	1.44	4.74	1.19	8.34	2.38
CCG002565	34.2	37.04	32.52	28.98	37.09	32.14	32.19	33.89	32.87	33.4	32.95	26.37	30.72	37.54	32.96	24.77	23.67	26.34	21.67	20.49	19.76	25.69	29.22	26.47	34.65	34.15	28.07	48	37.59	46.92
CCG002566	13.98	13.52	12.68	16.04	22.9	13.12	12.33	13.91	11.84	11.77	10.71	12.29	9.5	10.2	10.74	12.44	6.45	10.82	12.66	8.88	11.6	5.9	6.27	7.37	5.99	6.29	10.6	4.93	5.51	5.61
CCG002567	0	0	0	0	0	0	0	0	0	0	0	0	0	0	0	0	0	0	0	0	0	0	0	0	0.03	0	0	0	0	0
CCG002569	0.87	0.14	0	0.18	0	0	0	0	0.07	0	0	0	0	0	0	0	0	0	0	0	0	0	0	0	0	0.03	0	0	0	0
CCG002570	0	0.07	0	0	0	0	0	0	0	0	0	0	0	0	0	0	0	0	0	0	0	0	0	0	0	0	0	0	0	0
CCG002572	0.49	0.21	0.39	0.18	0.06	0	0.23	0.18	0.11	0.06	0	0	0	0	0	0.06	0.13	0.05	0.06	0	0	0.05	0.13	0	0.2	0.03	0	0	0	0.06
CCG002575	23.12	12.38	45.17	28.51	9.97	35.26	21.28	19.75	23.75	16.49	9.37	10.46	6.61	2.72	9.77	52.12	66.37	32.33	31.1	24.13	3.44	3.27	2.33	1.08	2.43	3.19	1.18	4.61	3.21	4.76
CCG002576	22.89	20.63	28.11	24.7	24.71	25.84	18.21	17.84	17.59	18.11	25.99	18.92	25.37	23.25	22.24	27.01	22.95	25.04	39.65	35.4	38.28	32.85	41.51	30.49	34.84	38.86	31.25	24.33	30.84	24.24
CCG002577	0	0	0.19	0	0	0	0.57	0.45	0.09	1.05	4.89	0.69	0.12	0.31	0.18	0.07	0	0	0	0	0	0	0.49	0.34	0.16	0.54	2.07	0.15	1.98	0.92
CCG002578	14.4	7.53	30.75	43.67	41.43	73.94	16.24	9.96	7.5	3.6	3.25	4.96	0.13	0.22	1.26	43.02	7.62	25.16	79.94	30.35	25.8	0.18	0.17	0.6	0.17	0.17	0.85	0	1.2	0
CCG002579	5.71	6.13	6.18	7.23	7.45	6.66	8.9	10.01	8.82	9.79	6.9	11.63	6.19	5.53	6.69	8.99	5.65	9.56	7.34	10.94	11.34	11.88	10.23	12.9	9.82	9.33	37.9	10.73	29.38	13.28
CCG002580	67.21	76.71	63.06	81.36	64.96	75.79	99.86	85.06	105.91	100.47	83.73	105.19	174.34	155.7	123.08	50.78	47.08	53.03	38.14	52.08	47.69	76.36	65.94	86.05	97.4	76.45	73.87	220.4	123.04	250.7
CCG002582	12.14	12.77	13.92	11.73	12.53	12.84	13.82	16.93	13.33	11.51	14.69	14.28	12.55	10.9	11.49	11.9	13.01	14	6.84	9.74	8.14	9.73	8.02	9.6	11.94	13.79	12.86	11.3	13.68	10.46
CCG002583	0	0	0	0	0	0	0	0.12	0	0	0	0	0	0.03	0.02	0.11	0.14	0.22	0.06	0.22	0.35	0.05	0	0.14	0.04	0.12	0.63	0.16	0.64	0.04
CCG002584	0	0	0	0	0.06	0.26	0	0	0	0	0	0	0	0	0	0	0	0.05	0	0.06	0.11	0	0	0	0	0	0	0	0	0
CCG002585	7.45	8.3	7.96	7.72	7.93	8.03	6.38	7.84	7.72	6.5	6.68	6.27	9.73	12.05	10.69	9.46	11.11	8.59	7.51	6.66	7.92	8.24	5.51	10.38	11.39	8.91	6.06	14.15	6.75	12.8
CCG002587	6.14	6.62	2.71	5.73	7.19	2.08	8.17	9.16	5.87	7.76	9.41	9.64	13.53	9.4	5.32	5.44	6.36	5.69	8.63	7.84	6.46	7	10.7	11.42	5.93	6.86	6.01	3.65	2.76	4.09
CCG002588	1.6	2.17	1.79	2.67	3.87	2.51	0.17	3.18	1.81	1.79	0.91	1.76	1.27	0.98	1.55	1.27	1.02	1.14	1.38	0.92	0.99	0.33	0.21	0.27	0.71	0.32	0.92	0.23	0.63	0.49
CCG002589	28.25	28.28	44.21	27.72	27.04	44.32	34.36	33.19	55.6	41.2	42.5	55.25	50.61	49.98	60.75	41.61	44.35	41.54	46.64	53.44	44.33	57.34	61.91	48.03	61.8	68.42	42.16	73.04	68.41	70.76
CCG002590	0	0	0	0	0.14	0	0	0	0	0	0	0	0	0	0	0.22	0	0.25	0	0.07	0	0	0	0	0	0	0	0	0	0
CCG002591	29.46	37.9	25.39	31.51	33.4	27.74	45.96	38.4	26.12	27.94	31.06	27.33	20.54	11.27	16.86	18.43	17.02	20.85	24.47	28.52	20.66	19.75	26.56	14.65	20.47	26.38	20.19	15.45	26.59	14.92
CCG002592	197.28	192.17	371.02	250.52	392.59	385.78	225.65	192.27	416.52	374.8	434.26	528.27	609.41	632.63	780.4	292.42	170.43	219.49	487.94	327.72	384.55	1178.3	1249.59	946.57	824.24	1157.67	466.89	465.57	493.17	442.32
CCG002593	0	0	0.11	0	0	0	0	0.2	0.24	1.38	1.58	2.14	11.14	50.22	10.97	0.21	0	0.04	0.17	0.33	1.3	6.42	4.95	5.59	13.04	14.95	10.94	7.16	7.5	8.02
CCG002595	0	0	0	0	0	0	0	0	0	0	0	0	0	0	0	0.45	0.11	0	0.15	0.15	0	0	0	0	0	0	0	0	0	0
CCG002596	0.08	0.37	0.85	0	0.17	0.18	0.16	0	0.15	0	0	0	0.13	0.06	0	3.29	1.16	2.97	0.85	1.62	0.83	0.82	1.39	2.6	0.04	0.51	0.22	0.08	0.24	0.3
CCG002597	259.4	258.84	132.14	58.94	108.43	97.59	38.38	49	44.32	32.79	25.41	20.6	11.32	9.82	17.43	129.51	186.85	128.8	30.72	20.46	24.33	5.33	5.48	7.67	5.46	4.33	5.75	8.96	6.29	10.17
CCG002598	290.81	285.04	157.02	65.19	120.24	127.94	44.86	57.1	46.71	33.27	21.42	13.34	11.95	12.23	18.69	151.73	234.33	154.6	28.29	20.51	28.33	5.3	6	8.06	4.44	2.43	6.19	8.26	5.85	7.86
CCG002599	19.23	22.45	16.49	16.91	21.23	16.28	13.34	11.28	14.87	13.04	18.03	13.12	13.14	14.34	10.77	13.69	12.89	18.12	21.24	19.52	16.8	15.62	17.65	13.99	7.8	10.28	5.5	9.84	9.93	10.25
CCG002600	17.46	16.51	24.54	18.31	19.55	26.66	25.62	24.25	32	26.24	27.55	32.77	17.13	21.28	29.49	23.06	25.27	25.68	22.02	24.49	20.97	20.85	24.38	19.46	25.42	25.66	22.64	28.29	22.49	27.52
CCG002601	2.77	2.58	2.79	1.75	4.23	1.75	2	2.79	1.81	1.73	2.92	1.38	1.94	2.57	1.85	3.39	3.97	3.53	1.38	0.98	1.7	1.36	1.39	0.99	1.24	0.95	1.07	0.9	0.99	0.63
CCG002602	15.18	19.95	11.66	14.52	16.88	14.48	13.77	16.33	13.39	13.21	15.64	11.73	13.71	13.42	8.47	8.86	6.93	10.2	8.96	9	9.6	8.66	9.1	8.51	6.46	6.69	7.52	3.88	7.59	4.84
CCG002603	8.96	11.96	10.01	4.53	7.9	5.66	0.84	1.35	2.09	0.8	1.11	1.45	0.18	0.34	0.73	27.82	30.78	35.14	11.91	6.39	5.36	0.7	1.36	0.61	0.34	2.96	1.47	1.02	2.82	0.99
CCG002605	1.39	0.84	1.08	0.95	1.67	0.8	0.2	0.64	0.19	0.63	0.28	0	0.26	0.96	0	3.12	4.18	4.12	2.16	2.17	1.63	1.13	1.78	0.36	0.92	0.38	0.63	0.21	0.12	0.33
CCG002606	9.97	14.03	15.42	10.64	17.04	15.45	6.39	7.19	8.21	5.11	7.99	7.33	5.56	6.66	7.54	22.25	26.42	22.47	17.94	17.55	13.96	13.42	10.65	12.76	17.34	15.36	4.25	20.77	8.71	20.18
CCG002608	18.03	16.81	17.78	18.14	22.22	17.66	17	22.17	11.56	14.64	16.16	11.3	20.17	19.28	11.9	19.67	17.37	18.57	17.63	10.71	13.92	4.59	6.1	5.66	2.52	4.45	19.97	2.12	6.44	2.97
CCG002609	22.37	23.78	19.32	28.36	25.5	19.25	37.67	38.68	28.87	36.27	43.97	34.93	25.15	24.63	29.34	15.81	14.05	18.37	15.35	17.32	16.99	22.02	20.49	19.18	20.49	19.63	17.87	14.92	17.74	14.33
CCG002610	28.88	25.82	33.25	27.17	29.34	32.96	22.36	26.13	31.34	23.9	24.37	28.24	28.05	27.53	32.59	29.67	35.99	28.87	20.65	20.83	20.72	23.66	24.21	24.66	31.15	28.6	29.89	40.23	36.73	36.55
CCG002611	2.1	2.09	2.58	1.63	1.44	1.83	0.72	1.98	0.75	1.36	0.5	0.42	0.53	0.53	0.39	3.16	2.57	2.59	3.12	2.29	2.28	1.54	1.04	0.69	0.92	1.27	3.23	2.26	2.41	2.94
CCG002612	5.94	5.98	5.31	10.02	5.88	4.34	14.6	6.93	7.11	13.98	13.45	5.96	4.05	9.1	9.13	13.05	8.54	10.52	14.44	19.49	11.9	16.2	34.43	12.84	13.64	19.09	47.77	12.89	53.3	12.48
CCG002613	19.28	18.68	24.93	20.94	23.12	19.48	19.51	22.37	22.67	22.48	23.89	20.33	18.07	20.51	19.42	24.86	23.19	24.24	22.85	21.19	22.82	17.08	23.22	18.4	15.82	18.78	28.19	11.44	16.79	13.26
CCG002614	5.06	3.58	3.45	2.43	4.86	2.7	3.81	3.05	3.68	3.93	3.89	2.37	4.67	5.24	4.86	3.01	1.66	3.1	3	3.14	2.45	4.58	4.33	6.48	2.39	2.98	0.44	1.64	0.61	1.97
CCG002615	184.37	222.71	113.09	52.79	127.25	81.62	42.91	39.74	37.72	50.11	44.04	26.8	61.86	49.05	40.87	145.2	190.9	126.12	73.69	61.14	62.64	53.81	41.96	36.36	11.5	16.92	15.41	7.61	12.5	8.99
CCG002616	49.25	44.23	44.63	40.18	55.26	47.33	34.74	38.07	37.75	39.86	40.46	34.02	42.75	43.19	37.65	36.32	35.63	39.43	28.26	30.43	26.88	32.68	30.96	33.23	42.91	41.5	33.36	53.35	39.89	51.82
CCG002617	21.18	18.78	24.04	23.75	20.08	18.71	26.77	31.04	26.56	21.34	26.48	26.12	19.18	41.13	20.59	11.61	13.1	13.35	9.46	11.17	10.93	11.46	12.73	11.21	19.79	18.19	11.77	16.69	15.83	15.91
CCG002618	5.54	2.95	22.85	9.22	4.38	14.54	33.05	25.38	60.7	14.12	9.32	56.54	7.51	5.98	16.25	4.06	4.32	2.56	30.27	54.25	32.86	19.81	17.12	22.02	36.46	36.05	31.88	26.7	22.22	15.87
CCG002619	8.72	6.58	5.89	5.79	9.61	5.11	5.99	4.11	3.64	4	7.1	4	4.09	5.02	3	12.45	14.06	11.02	8.97	8.41	7.82	7.48	7.98	8.06	6.13	7.06	5.33	4.7	5.06	3.82
CCG002620	47	51.47	46.48	45.85	50.88	34.96	40.49	53.46	22.73	43.58	78.27	13.19	78.02	74.93	24.69	102.42	100.56	103.76	50.55	55.26	50	57.3	40.64	87.58	81.64	65.45	33.54	81.58	59.71	83.4
CCG002621	0	0	0	0	0	0	0	0	0	0	0	0	0	0	0	0	0	0.05	0	0	0	0	0	0	0	0	0	0	0	0
CCG002623	0.71	2.79	2.78	0.79	6.43	2.29	0.22	0	0.21	0.18	0.08	0.09	1.57	2.95	0.53	1.07	0.65	1.45	0.22	0.11	0.4	1.84	2.43	0.67	6.23	9.75	34.77	7.89	28.57	18.42
CCG002624	192.42	184.44	208.49	177.55	121.77	116.03	98.77	87.53	185.85	177.07	120.26	183.33	198.52	100.41	146.52	194.95	198.29	353.86	52.89	96.39	58.15	103.24	62.42	78.19	57.9	41.48	23.28	75.12	65.36	68.91
CCG002625	8.83	8.08	11.63	6.71	8.66	12.32	4.12	7.25	10.92	5.39	6.39	6.85	8.02	8.43	8.34	5.35	4.12	6.06	8.76	6.3	10.43	8.51	5.96	10.23	5.98	6.26	7.85	2.77	1.95	2.06
CCG002626	0	0	0	0	0	0	0	0	0.02	0	0	0	0	0	0	0	0.01	0.01	0	0.04	0.01	0.08	0.01	0.01	0.03	0.03	0.03	0	0	0.03
CCG002628	2.7	1.87	3.65	3.01	2.32	1.74	2.35	1.95	2.48	1.79	0.9	1.7	1.34	1.7	2.54	4.17	3.32	7.71	3.1	5.25	4.01	7.08	13.26	3.68	4.16	6.4	26.97	5.8	18.1	7.05
CCG002629	0.12	0.34	0.62	1.34	1.07	0.78	2.38	2.09	4.46	2.69	1.8	2.22	5.93	1.55	4.05	3.01	3.41	4.3	1.54	1.35	1.12	1.65	1.37	1.37	1.4	1.93	4.19	0.2	0.41	0.34
CCG002630	0	0	0	0	0	0	0	0	0	0	0	0	0	0	0	0.2	0.09	0.15	0	0.08	0	0	0	0	0.09	0	0	0	0	0
CCG002633	7.43	8.29	9.59	5.24	5.55	8.1	7.37	6.94	12.18	5.26	7.58	7.2	7.86	8.54	6.99	12.48	14.9	16.96	8.14	9.82	9.48	4.95	5.56	6.38	4.22	4.59	3.98	9.71	8.22	12.04
CCG002634	0.67	0.62	1.19	0.65	0.58	1.31	2.28	2.07	1.28	5.8	8.31	1.95	24.54	19.2	2.57	3.75	2.49	2.58	5.77	3.99	4.59	2.45	1.61	2.66	0.89	1.16	1.77	0.83	1.54	1.1
CCG002635	5.48	11.31	6.41	7.16	7.59	8.02	5.3	6.37	5.04	5.39	7.32	2.16	1.3	6.3	2.65	9.56	13.47	12.66	6.34	8.61	8.19	5.04	7.62	7.78	4.88	5.59	4.35	6.05	7.25	3.8
CCG002636	14.46	18.22	18.72	14.11	12.71	12.68	11.87	14.03	12.66	10.81	14.03	9.16	11.67	12.82	10.21	10.74	10.92	11.23	9.54	10.42	11.37	10.71	11.67	11.8	13.28	10.45	10.08	18.42	13.48	15.48
CCG002639	5.14	6.91	7.7	5.18	16.15	5.13	0	0.5	0.2	0.5	0.29	0	0	0	0.07	13.24	3.45	8.36	5.44	3.74	1.43	0.34	0.09	0.13	0.09	0.17	0.15	0.32	0.29	0.2
CCG002640	102.57	112.12	137.76	87.81	135.05	130.82	81.67	78.88	99.01	98.01	128.81	102.45	102.75	97.39	105.01	94.42	78.86	90.85	200.12	131.76	144.26	273.02	304.55	196.58	182.52	193	141.47	67.07	105.91	52.28
CCG002641	0.2	0.22	0	0	0	0	0	0	0	0	0.13	0	0	0	0	0	0.1	0	0	0	0	0	0	0	0	0	0	0	0	0
CCG002642	56.58	50.5	71.67	46.04	45.04	83.35	42.88	53.55	74.37	42.12	49.03	50.25	48.1	54.29	65.95	55.77	61.65	58.86	62.31	61.24	71.72	70.68	54.42	76.14	64.21	58.1	67.22	34.36	30.41	36.3
CCG002643	0.38	1.48	0.64	0.19	0.59	0.54	0	0	0.07	0.06	0	0	0	0.09	0	0	0	0	0	0	0	0	0	0	0	0.06	0	0	0	0
CCG002644	28.86	26.2	40.74	29.81	31.74	38.78	30.98	25.65	22.55	25.63	25.03	16.51	11.13	8.06	12.12	35.16	27.68	29.95	28.82	23.27	28.15	17.26	18.19	14.84	13.92	19.83	63.57	13.87	39.45	19.68
CCG002646	20.61	22.81	25.4	19.77	18.74	22.09	19.43	15.12	19.57	17.16	19.04	20.48	19.53	16.15	18.21	27.8	26.41	32.32	20.42	21.51	20.01	21.51	20.83	22.42	25.59	23.61	20.88	29.79	19.49	29.41
CCG002648	130.63	222.56	358.75	314.1	484.61	281.81	64.84	78.33	28.97	36.75	42.18	37.04	11.23	35.49	41.91	228.04	131.09	197.86	96.51	45.07	36.02	0.99	2.73	1.28	0.13	1.41	0.8	13.34	37.52	16.21
CCG002650	0	0	0	0	0	0	0	0	0	0	0	0	0	0	0	0	0.14	0	0	0	0	0	0	0	0	0	0	0	0	0
CCG002652	186.43	165.84	199.95	161.21	131.75	186.18	140.31	138.96	207.38	155.82	135.92	159.45	194.29	167.56	204.44	148.07	178	144.97	128.41	141.72	133.75	196.7	169.99	199.33	220.96	182.02	108.58	240.93	142.12	215.5
CCG002653	0.38	1.05	0.24	0.56	0.79	0	0.71	0	0.78	1.12	1.22	0	1.21	0.52	0	1.05	2.42	3.68	1.82	2.37	1.7	0.85	0.41	0.32	0.1	0.58	0.98	0.73	2.9	1.72
CCG002654	2.36	1.47	0.6	2.29	1.76	0.55	3.17	1.48	0.5	1.67	1.34	0.86	2.07	1.59	0.22	10.06	9.74	13.72	5.97	6.77	5.94	10.15	7.1	10.95	6.6	7.99	4.47	7.77	9.52	9.98
CCG002655	83.11	90.03	80.09	72.26	74.98	77.46	69.53	73.73	92.92	67.38	72	71.08	75.31	67.48	88.43	99.56	110.74	112.97	96.53	109.72	116.53	130.08	110.11	142.31	130.68	111.74	96.52	174.07	92.48	162.43
CCG002656	20.46	20.01	24.15	21.44	14.3	25.66	19.65	20.51	26.48	19.92	23.87	22.51	16.32	16.46	33.63	22.19	26.12	24.28	24.51	25.33	29.79	24.61	21.85	30.05	23.81	23.75	50.65	20.02	25.18	20.74
CCG002658	30.03	27.85	23.98	32.98	35.28	19.85	17.95	25.09	14.08	17.8	19.15	12.35	20.14	17.23	12.44	23.9	20.64	29.74	14.66	15.65	12.37	7.49	7.26	8.47	5.37	6.83	6.63	16.22	18.6	16.06
CCG002659	2.77	2.37	2.83	4.54	7.64	3.98	4.57	6.05	0.82	1.15	0.69	0.32	0	0	0	7.23	3.82	4.95	6.75	4.31	3.3	0.16	0.23	0.3	0	0	0.42	0	0.18	0
CCG002660	3.2	4.68	2.19	7.79	11.87	8.3	3.75	6.55	1.13	1.17	0.24	1.53	0	0	0.43	7.68	2.14	5.62	4.45	4.05	3.57	0.07	0	0.31	0	0	0.24	0	0	0
CCG002662	0	0	0	0	0	0	0	0	0.04	0	0	0	0	0	0	0	0	0	0	0	0	0	0	0	0	0	0	0	0	0
CCG002666	5.33	3.82	3.31	5.04	4.06	3.86	4.8	3.7	4.19	2.53	3.5	3.19	3.12	4.47	4.27	0.15	0.17	0.08	0.13	0.05	0	0.04	0	0.13	0	0	0	0	0.11	0.17
CCG002667	3.56	3.83	2.17	2.71	3.97	4.35	1.9	2.28	3.54	2.88	4.51	1.07	3.96	2.46	2.42	2.12	2.58	2.59	2.6	2.45	2.63	1.44	2.15	0.97	1.77	1.33	2.69	1.9	3.54	1.74
CCG002668	55.01	63.72	78.69	16.93	25.32	50.52	17.57	21.54	19.04	14.12	4.72	7.51	2.75	2.11	10.3	121.69	200.38	89.39	24.05	21.79	28.29	58.21	67.88	56.02	28.52	44.75	33.12	26.8	63.82	21.65
CCG002670	13.68	11.99	9.13	40.45	14.85	16	89.42	92.13	72.3	165.67	160.29	98.65	24.91	15.68	50.65	12.59	8.34	10.74	44.87	69.64	63.95	55.12	59.93	66.29	35.11	39.88	98.2	69.6	62.85	79.38
CCG002673	14.29	14.49	15.87	43.93	48.96	42.64	24.97	25.98	48.14	16.52	5.65	12.67	14.8	22.32	40.91	1.92	0.32	2.21	20.24	28.72	36.76	33.26	47.15	31.81	26.71	45.93	55.04	24.49	62.81	28.3
CCG002674	0.73	1.87	1.01	2.46	3.33	1.71	1.76	0.87	0.77	0.14	1.03	0	0.46	0.7	1.43	5.85	7.05	7.79	3.98	3.72	3.1	3.53	4.1	2.59	2.64	3.23	6.81	3.25	10.73	5.05
CCG002675	0.6	1.26	0.63	1.32	0.55	0.99	0.8	1.04	0.8	0.75	0.56	0.5	0.85	0.96	0.67	5.71	6.75	6.37	1.48	2.04	2.11	1.37	0.69	1.38	0.64	0.71	1.38	1.37	2.07	1.39
CCG002676	2.79	1.8	1.6	1.92	2.13	1.58	1.46	2.41	1.16	1.2	1.8	1.2	1.01	2.53	0.49	1.47	1.44	1.6	1.06	0.99	0.86	0.31	0.28	0.32	0.3	0.18	1.11	0.29	0.5	0.35
CCG002677	17.16	17.73	31.2	16.82	17.28	37.58	15.03	17	48.74	14.87	18.54	33.79	21.39	19.55	33.38	17.56	17.68	22.83	34.61	38.8	31.65	38.13	25.28	39.58	26.65	28.17	17.73	36.05	29.49	45.08
CCG002678	0.24	0	0	0.7	0	0.13	0.44	0	0	0.23	0.15	0	0	0	0	7.54	10.46	3.3	4.07	3.42	3.18	4.09	2.22	0.4	3.73	1.39	4.15	8.98	3.09	2.34
CCG002679	65.68	79.54	61.84	40.8	104.69	53.85	18.79	31.03	6.7	9.69	6.45	6.66	0.74	1.43	2.67	114.18	110.62	83.64	54.12	26.46	32.47	3.03	3.06	2.63	11.87	11.81	4.23	22.49	34.55	39.01
CCG002680	19.28	18.39	16.47	15.58	15.17	21.34	10.05	19.46	15.61	15.9	17.46	14.02	17.07	17.85	15.06	15.56	17.02	17.98	21.22	22.02	21.11	13.4	18.25	17.05	15.51	14.54	14.79	11.61	12.22	14.96
CCG002681	95.76	102.66	102.75	102.65	120.24	116.22	114.07	113.81	106.42	105.03	128.68	102.6	108.39	107.7	92.83	76.05	60.29	67.74	94.81	78.51	90.21	71.43	89.93	66.55	58.55	79.08	83.12	56.05	81.86	59.6
CCG002682	0.98	1.19	1.12	0.91	1.02	1.33	0.33	1.33	0.89	0.96	1.03	0.27	0.71	1.59	1.11	0.16	0.19	0.16	0	0	0	0.13	0	0	0.14	0.23	0.23	0.38	0.1	0.05
CCG002683	0	0	0.21	0.5	0	0.18	0	0.51	0.1	0.5	0	0.26	0	0	0.3	0	0.18	0.15	0.23	0.16	0.15	0.32	0	0.19	0	0.17	0.22	0.49	0.48	0.17
CCG002684	1.66	1.85	0.9	0.7	0.92	0.51	0.66	1.95	1.75	0.7	0.99	0.99	0.85	1.8	1.66	2.66	3.07	4.7	2.67	3.63	1.94	2.88	2.23	2.28	3.17	5.18	4.63	5.56	4.41	6.52
CCG002685	42.16	42.52	36.81	48.24	42.39	38.67	48.13	54.87	47.53	53.44	54.26	49.79	45.42	45.34	47.75	28.48	26.17	30.39	27.74	30.39	33.43	38.52	31.28	42.81	43.04	44.41	65.31	40.51	55.04	43.66
CCG002686	26.62	39.99	21.56	55.97	126.87	48.32	34.65	27.97	55.95	29.39	14.22	36.85	9.9	15.08	42.89	53.28	5.96	33.94	21.87	16	19.57	3.73	4.59	10.59	2.11	1.63	6.22	1.29	6.2	0.26
CCG002687	472.23	601.14	549.56	458.48	698.89	616.65	274.16	297.36	512.81	269.84	215.11	261.72	295.22	271.29	283.81	142.84	151.71	131.7	149.3	153.17	119.19	69.67	76.14	97.16	95.7	93.28	67.56	153.48	108.54	160.17
CCG002688	55.27	58.63	52.85	67.43	59.92	56.96	66.66	76.39	60.66	60.55	61.51	57.51	60.69	63.07	56.61	29.66	25.7	32.06	28.75	27.42	29.88	23.89	20.32	24.4	25.27	26.08	35.66	24.74	24.6	26.46
CCG002689	20.52	20.07	13.69	23.18	18.81	13.63	19.63	22.95	13.72	17.81	25.7	18.04	16.77	16.79	15.27	18.13	17.35	18.89	18.49	13.56	17.53	17.79	19.9	20.26	17.04	19.62	15.96	14.77	18.91	14.67
CCG002691	424	306.85	304.91	714.82	475.27	549.45	1470.94	1919.59	1201.68	1741.02	1317.6	1303.71	413.61	417.64	554.26	485.97	510.47	444.53	596.98	570.6	758.6	329.48	514.73	529.11	350.18	407.59	1166.14	535.92	532.03	521.09
CCG002692	15.69	19.65	28.1	8.48	15.18	31.33	13.66	13.46	39.7	15.57	16.36	26.6	33.57	29.05	37.6	11.29	14.09	15.43	14.74	18.73	18.71	23.25	21.05	32.53	18.53	19.44	14.08	22.78	19.22	21.25
CCG002693	0	0.29	0	0	0.18	0.28	0	0	0	0	0	0	0	0	0	2.59	2.99	2.29	0.24	0.46	0.12	0	0	0	0	0	0	0	0	0
CCG002694	0	0	0	0	0	0.69	0	0	0	0	0	0	0	0	0	1.71	1.14	1.28	0.44	0.31	0	0	0	0	0	0	0	0	0	0
CCG002695	20.38	20.47	20.27	11.22	8.07	16.69	7.5	11.4	13.51	9.04	11.95	19	7.59	8.38	17.42	13.23	19.56	10.35	10.22	8.61	13.89	7.2	7.89	7.76	7.08	7.98	4.28	2.79	3.34	2.87
CCG002708	0	0	0	0	0	0	0	0	0	0	0	0	0	0	0	0	0	0	0	0	0	0	0	0.08	0	0	0	0	0	0
CCG002710	0	0	0	0	0	0	0	0	0	0	0	0	0	0	0	0	0	0.03	0	0	0	0	0	0	0	0	0	0	0	0
CCG002714	0	0.21	0	0.14	0	0	0	0	0	0	0	0	0	0	0	0	0	0	0	0	0	0	0	0	0	0	0	0	0	0
CCG002715	23.28	23.51	25.09	30.3	28.97	23.56	25.29	27.15	21.97	23.92	22.97	25.42	20.49	20.15	18.17	21.94	20.07	24.63	17.43	20.52	20.37	17.33	12.87	19.02	18.27	15.19	23.78	20.35	16.98	21.82
CCG002719	0	0.04	0.05	0	0.17	0.08	0	0	0.05	0.08	0.1	0.12	0	0	0	0	0	0	0	0	0.07	0	0	0	0	0.12	0.08	0	0	0
CCG002720	0	0	0	0	0	0	0	0	0	0	0	0	0	0	0	0	0	0	0	0	0	0	0	0	0	0.03	0	0	0	0
CCG002722	0	0	0	0	0	0	0	0	0	0	0	0	0	0	0	0.02	0	0.04	0.05	0	0	0	0	0	0	0	0	0	0	0
CCG002724	0.29	0.48	0.36	0.63	0.3	0	0.27	0	0.26	0.42	0.19	0	0	0.1	0.17	0.13	0.66	0.38	0.4	0.28	0.06	0	0	0	0	0.07	0.28	0	0.16	0.15
CCG002726	0	0	0.04	0.1	0	0	0	0	0	0.07	0	0	0	0	0.04	0	0	0	0	0	0	0	0	0	0	0	0	0	0	0
CCG002727	0	0	0	0	0	0	0	0	0	0	0	0	0	0	0	0	0	0	0	0	0	0.03	0	0	0	0.04	0	0.03	0.04	0
CCG002728	20.05	23.56	23.63	26.19	22.34	24.37	18.2	21.18	16.31	9.17	14.29	12.04	10.01	11.41	8.84	13.52	15.55	14.35	13.67	14.46	14.47	11.56	6.99	11.29	11.46	12.55	9.27	11.69	8.56	13.6
CCG002729	3.01	2.17	1.45	1.69	0.46	0.99	0.58	0.13	0.08	0	0.17	0.13	0.74	0.82	0.32	4.1	4.69	6.3	2.11	2.05	2.6	1.02	1.73	0.85	1.56	0.63	0.2	1.19	1.41	1.14
CCG002730	47.51	78.27	66.58	39.53	105.78	38.8	13.58	17.16	20.53	11.63	8.72	9.73	3.26	2.03	5.84	76.39	47.91	63.04	23.95	6.46	0.26	0	0	0.04	0	0	0	0	0	0
CCG002731	12.47	12.41	13.15	4.65	5.56	6.76	4.08	4.81	1.69	3.29	3.76	1.11	2.04	1.09	0.83	14.35	24.33	19.18	4.19	2.49	3.52	0.32	0.85	1.44	0.68	0.84	3.76	0.06	1.07	0.18
CCG002736	2.87	3.43	5.61	0.94	6.4	4.9	1.05	0.65	0.74	0.86	0.23	0.7	0.08	0.09	0.3	3.92	2.27	2.46	2.55	1	0.82	0.29	0.33	0.4	0.23	0.45	1.4	0.27	0.48	0.05
CCG002737	24.43	21.13	19.5	14.18	25.38	13.39	8.39	15.36	9.88	8.54	13.25	6.85	4.11	4.65	2.86	14.25	14.03	20.33	30.1	17.66	23.35	42.08	54.62	32.26	37.27	39.86	33.62	12.51	23.89	13.19
CCG002739	12.48	13.91	9.74	12.66	10.3	7.88	14.17	15.67	8.02	12.93	12.26	12.45	13.49	10.45	11.26	7.45	7.81	10.23	7.28	6.29	5.55	5.53	7	6.55	6.42	7.76	8.98	9.44	12.07	10.04
CCG002741	16.42	15.14	25.84	19.41	18.16	25.02	16.05	20.04	23.04	15.48	16.87	21.82	15.23	15.63	24.06	18.57	20.14	21.12	15.67	15.43	16.61	14.54	9.56	16.93	16.5	16.62	20.14	24.75	15.65	24.72
CCG002742	13.1	14.95	20.34	15.45	11.8	23.36	12.43	13.79	20.06	11.31	10.47	16.03	15.09	14.42	24.35	13.65	14.5	15.86	10.76	12.22	12.11	7.84	4.29	10.77	7.37	6.04	12.44	11.14	6.47	10.96
CCG002743	73.99	105.15	83.83	38.34	74.35	106.39	15.1	24.34	71.03	13.79	14.7	28.54	16.49	12.4	31.23	37	58.79	50.02	29.98	21.91	21.73	1.86	2.59	1.38	3.02	5.96	8.44	4.96	8.38	6.22
CCG002744	17.53	23.85	22.91	17.84	16.4	14.88	12.56	9.16	15.84	10.17	9.51	9.91	6.3	7.03	8.49	13.38	11.28	14.2	9.04	11.49	6.85	6.54	8.68	5.1	10.82	8.69	9.71	17.05	19.66	10.84
CCG002745	39.6	28.98	33.99	9.24	13.21	12.7	7.99	5.74	14.85	6.54	5.52	9.9	18.41	22.32	16.5	53.32	54.15	70.23	24.56	24.64	18.16	21.35	36.52	10.96	26.5	54.23	162.28	31.39	86.93	44.34
CCG002746	0	0	0	0	0	0	0	0	0	0	0	0	0.02	0	0.04	0	0	0	0	0	0	0	0	0	0	0	0	0	0	0
CCG002747	6.44	6.85	9.87	8.15	9.84	9.94	9.76	11.09	9.62	9.06	8.64	9.33	5.37	5.68	7.56	10.13	10.34	10.64	11.6	10.28	10.43	10.66	7.62	12.22	13.06	10.36	9.1	14.61	9.26	15.3
CCG002748	62.86	60.84	77.8	47.95	37.63	65.31	55.96	56.25	97.94	58.22	62.03	89.03	108.05	131.14	109.38	46.72	55.5	42.6	31.66	40.77	36.19	74.88	75.67	81.72	168.75	113.38	70.92	83.89	110.34	84.7
CCG002750	18.88	15.83	17.64	13.14	11.59	9.77	15.86	16.38	13	13.16	13.06	13.75	6.99	9.67	8.56	6.44	6.57	7.96	5.73	5.45	5.29	2.48	2.2	2.62	2.21	2.83	4.62	3.26	3.46	3.78
CCG002755	0	0	0	0	0	0	0	0	0	0	0	0	0	0	0	0	0	0	0	0	0	0	0	0	0	0	0	0	0.11	0
CCG002757	26.82	36	26.29	33.31	27.04	34.26	29.13	40.75	32.91	31.09	30.75	26.47	32.12	36.43	31.36	16.67	16.45	19	15.69	13.71	15.8	16.42	10.5	17.07	25.36	22.78	14.2	16.93	16.28	15.31
CCG002758	0.19	0	0.73	0	0.6	0.82	0	0	0.34	0.38	0.5	0.29	0.15	0.13	0.23	0.45	0.27	0.17	0.35	0.46	0	0.51	0.31	0.54	0.72	0.59	1.25	1.2	1.31	0.49
CCG002759	0.08	0.05	0.21	0.12	0.13	0	0.08	0.13	0.08	0.17	0.05	0.06	0.07	0.03	0.05	0.08	0.08	0.19	0.08	0.1	0.13	0.1	0.05	0.05	0.14	0.15	0.17	0.18	0.1	0.24
CCG002760	0	0	0	0	0	0	0	0	0	0	0.25	0.29	0	0.13	0	0	0.07	0.17	0.09	0	0.09	0.15	0.21	0.22	0.1	0.69	0.13	0.28	0.55	0.59
CCG002765	18.84	20.24	20.83	12.04	13.87	11.97	6.06	5.53	2.25	4.08	5.49	2.39	2.6	6.57	2.46	6.11	1.75	6.45	4.94	7.73	8.04	3.12	2.64	4.43	2.4	2.92	3.06	1.35	3.94	2.67
CCG002766	0	0	0	0	0.08	0	0	0	0	0	0	0	0	0	0	0	0	0	0	0	0	0	0	0	0	0	0	0	0	0
CCG002769	0	0	0.06	0	0	0	0	0	0	0	0	0	0	0	0	0.07	0	0	0	0.05	0.02	0	0	0	0	0	0	0	0	0
CCG002771	144.98	159.83	161.03	148.87	142.61	132.57	180.49	151.19	146.56	190.3	178.61	198.78	283	280.67	213.09	136.18	136.22	144.16	115.49	120.89	115.28	170.03	198.27	136.71	291.51	281.22	215.93	398.99	355.55	398.52
CCG002772	32.02	31.19	33.28	40.42	37.39	47.64	48.58	43.52	47.38	40.58	37.46	32.88	51.43	82.51	37.39	8.41	6.05	9.74	10.21	14.88	15.97	58.42	83.82	50.11	148.43	150.32	133.12	348.63	213.62	299.09
CCG002773	0.82	0.57	1.69	2.73	2.04	4.29	1.35	2	2.01	1.12	1.46	1.26	1.32	1.14	1.41	2.76	2.56	2.05	2.41	0.89	2.54	0.23	1.05	0.81	0.33	0.47	0	0.4	0.76	0.21
CCG002774	67.62	72.98	79.61	71.81	78.34	54.69	75.91	70.87	84.01	69.51	64.39	79.53	76.11	94.29	83.81	50.13	49.51	52.67	56.17	60.22	50.99	74.81	79.21	70.05	116.24	106.16	77.71	93.34	77.57	81.43
CCG002775	2.19	3.2	3.8	1.21	2.42	0.58	0	3.27	1.94	2.02	2.47	1.46	2.08	4.15	3.01	0.06	1.7	0	0.13	0.13	0.18	0.1	0	0.15	0	0.14	0.18	0.2	0.16	0.28
CCG002776	2.64	2.26	1.03	1.49	2.74	2.6	0.38	2.43	2.4	1.2	4.19	0.62	2.27	2.38	1.33	0.19	2.74	0	0	0	0.46	0	0.11	0	0.11	0	0	0.49	0.23	0
CCG002777	8.16	9.21	9.56	6.82	7.9	8.67	7.31	6.28	7.28	7.31	6.86	7.39	4.29	6.41	6.52	6.51	5.29	5.86	7.01	6.43	7.46	5.43	6.19	6.06	6.84	4.73	9.05	5.53	4.6	6.23
CCG002778	174.25	166.74	134.49	159.89	188.81	113.39	196.75	121.44	120.72	185.9	201.2	149.33	157.17	140.98	104.45	100.2	71.33	97.73	134.93	101.44	121.38	143.96	234.29	123.03	111.38	124.28	95.27	85.86	83.57	79.55
CCG002779	46.84	32.28	56.12	100.61	36.24	69.51	158.9	108.24	97.66	128.05	114.26	112.98	125.93	96.34	86.48	34.29	19.3	38.01	28.63	94.1	52.62	28.91	27.81	66.5	9.87	20.7	11.19	5.61	15.8	9.77
CCG002783	31.69	3.46	5.34	83	40.26	120.19	47.12	11.28	5.1	3.22	2.69	9.62	0	0.19	1.67	2.79	0.12	2.14	66.48	30.79	62.46	0.21	0.21	0.6	0.66	0.72	1.65	0.24	0.29	0.43
CCG002784	5.15	0.31	1.12	13.15	4.77	9.45	4.45	3.77	0.75	1.47	1.03	0.64	0.15	0.06	0.69	0.45	0.07	0.93	6.15	3.81	5.86	0.07	0.28	0.16	0.08	0.17	0.52	0.13	0.93	0.14
CCG002788	0.81	0	0.34	3.99	0.28	10.73	0.51	0	2.09	1.34	0.35	2.9	0	0.19	0.32	3.01	0	1.92	98.13	71.72	156.15	2.25	4.66	3.52	5.52	5.41	51.18	0.52	2.62	0.83
CCG002793	0	0	0	0	0	0	0	0	0	0	0	0	0	0	0	0	0	0	0	0	0	0	0	0	0	0	0.14	0	0	0
CCG002794	47.58	45.86	50.33	37.32	37.91	44.4	42.82	39.52	59.66	42.23	41.09	73.24	57.34	68.73	78.23	28.56	29.81	28.69	29.36	32.54	28.26	41.08	39.56	42.32	36.36	38.99	16.87	36.31	39.73	29.39
CCG002795	62.38	66.63	31.85	22.44	38.11	24.59	11.64	14.57	20.42	8.19	9.06	12.26	4.54	6.63	12.55	78.58	87.49	56.62	17.49	10.14	7.36	4.52	5.45	4.93	7.07	6.16	8.26	10.47	8.29	9.77
CCG002798	87.16	89.03	78.13	75.77	75	67.86	54.21	60.54	70.61	71.42	61.21	71.24	76.89	57.93	60.84	77.89	74.94	102.03	43.32	48.14	50.3	72.55	57.6	69.11	58.49	51.72	47.51	48.71	40.6	45.46
CCG002799	52.6	52.54	37.13	43.35	37.14	45.18	24.86	31.97	39.45	32.79	24.98	41.06	48.7	34.32	37.83	54.82	55.72	75.6	24.2	35.32	35.23	38.74	24.79	41.16	26.76	20.25	25.78	26.3	20.73	19.89
CCG002800	25	29.96	32.05	25.04	30.82	33.18	28.15	24.03	34.23	25.99	30.19	24.98	13.14	15.5	18.55	16.99	15.94	20.21	14.24	12.58	15.25	12.32	11.07	17.43	5.49	10.54	4.09	3.35	4.7	5.55
CCG002801	13.07	16.29	16.05	28.08	33.34	24.53	15.42	23.22	12.83	9.01	11.49	9.96	5.89	6.57	8.62	21.34	14.12	21.15	26.26	21.98	18.99	0.95	1.2	0.84	0.9	1.24	2.67	2.67	3.02	2.96
CCG002806	0	0	0	0	0	0	0	0	0	0	0	0	0	0	0	0.32	0.12	0.38	0	0.08	0.08	0.03	0	0	0	0	0	0	0	0
CCG002807	0	0	0	0	0	0	0	0	0	0	0	0	0	0	0	0.02	0	0	0	0	0	0	0	0	0	0	0	0	0	0
CCG002808	49.19	50.66	72.1	70.51	71.75	70.81	66.63	54.36	107.45	56.86	45.88	100.14	80.69	78.73	109.12	83.47	78.58	75.77	45.54	58.67	41.95	99.41	78.28	105.17	194.65	132	70.63	145.2	83.68	121.71
CCG002809	0.57	0.5	0.4	0.47	0.27	0.07	0.24	0.76	0.11	0.13	0.08	0.39	0.1	0.22	0.04	0.18	0	0.08	0.18	0.31	0.09	0	0	0	0.07	0.03	0	0	0	0
CCG002811	25.2	31.97	18.15	29.92	26.81	18.29	29.83	29.84	14.29	27.49	27.85	13.47	21.64	22.31	11.39	19.51	20.98	25.16	14.64	15.01	13.3	13.9	10.57	11.96	8.58	12.39	17.98	15.36	23.67	16.03
CCG002812	45.71	48.04	56.17	59.47	45.84	61.93	60.54	68.22	94.72	48.55	43.55	41.28	37.96	29.47	33.87	51.17	56.21	61.18	48.75	73.02	50.22	24.41	17.11	28.03	17.12	18.54	27.83	21.3	25.21	24.48
CCG002814	0.22	0	0.85	0.33	0.23	0	1.67	1	0	1.32	2.31	0	0.36	0	0.27	0	0	0	0.51	0.22	0.4	0.17	0.24	0	0	0.46	0.29	0	0.13	0
CCG002815	0	0	0	0	0.17	0	0	0	0	0	0	0	0	0	0	0.3	0	0.14	0	0	0.07	0	0	0.37	0	0	0	0.08	0	0
CCG002816	0	0.15	0.5	0.39	0.41	0.14	0.33	0	0.08	0	0.11	0	0	0	0.05	0	0	0	0	0	0	0	0	0	0	0	0	0	0	0
CCG002818	0	0	0	0	0.05	0	0	0	0	0	0	0	0	0	0	0	0	0	0	0	0	0	0	0	0	0	0	0	0	0
CCG002819	1.91	3.72	2.08	2.49	3.14	2.38	1.68	2.14	1.66	2.92	2.53	0.89	6.26	9.5	2.27	3.42	4.49	5.55	2.75	3.29	3.11	11.32	6.42	11.26	5.58	7.08	5.06	7.41	5.74	10.33
CCG002821	36.49	41.71	29.81	38.35	40.96	30.1	37.87	39.03	32.59	37.62	43.51	26.21	38.36	37.61	26.62	32.81	30.64	39.2	27.69	27.29	30.93	25.82	29.02	22.8	19.46	21.41	37.62	18.31	29.5	22.33
CCG002822	92.02	92.38	77.75	88.69	91.33	68.33	88.75	90.15	75.89	90.46	93.32	72.31	95.34	93.59	75.96	67.46	71.76	68.09	57.95	62.15	66.18	74.12	69.39	81.47	97.37	91.95	64.02	107.31	89.48	106.82
CCG002823	0.54	1.98	1.66	0.23	5.69	0.41	0	0	0	0	0	0	0	0	0	9.76	0.22	5.32	6.23	0.52	0.07	0	0	0	0	0	0	0	0	0
CCG002824	174.44	174.83	245.4	166.84	199.15	293.25	179.34	191.06	300.66	198.91	216.41	273.28	267.36	287.34	459.99	170.58	160.87	156.37	354.48	373.6	383.69	616.32	527.2	612.69	573.42	483.52	371.41	344.73	222.54	301.88
CCG002825	0	0	0	0	0	0	0	0	0	0	0	0	0	0	0	0	0	0	0	0	0.03	0	0	0.04	0.04	0	0	0	0	0
CCG002826	286.7	277.99	264.2	176.03	248.69	167.81	84.37	67.86	73.55	31.6	28.68	50.62	6.64	7.43	12.18	317.94	366.99	493.38	476.75	435.82	303.32	147.87	121.75	123.9	35.25	56.96	17.26	76.51	125.75	163.7
CCG002827	3.33	6.01	9.62	2.86	8.03	7.66	0.73	2.49	5.26	1.59	2.65	1.95	0.84	2.15	3.4	5.16	5.44	4.65	5.2	2.97	2.79	1.55	1.61	1.38	1.16	1.53	2.67	0.61	0.91	0.45
CCG002831	0	0	0.21	0	0.18	0	0	0	0	0	0	0	0	0	0	0	0	0	0	0.04	0	0	0	0	0	0	0	0	0	0
CCG002833	1.25	0.55	0.76	0.65	0.64	1.04	0.22	0.64	0.82	0.32	0.51	0.44	0.48	0.87	0.76	0.07	0.27	0.11	0.02	0.49	0.04	0.01	0.11	0.47	0.04	0.02	0.14	0.02	0.03	0
CCG002835	1.51	3.23	3.79	2.48	3.46	3.79	2.32	1.78	2.87	2.45	2.85	2.43	1.84	2.08	2.69	0.69	1.92	0.64	1	1.08	0.54	0.38	0.73	0.41	0.64	0.13	0.16	0.16	0.23	0.31
CCG002838	7.41	7.74	8.06	1.25	1.29	4.13	1.39	1.01	5.87	2.83	2.56	7.77	6.34	3.69	15.68	1.44	1.74	1.68	0.55	0.97	0.22	0.85	1.41	0.54	0.45	0.47	1.27	0.61	2.41	0.9
CCG002839	0.37	0	0.71	0.83	0.19	0.4	2.62	2.1	1.38	2.76	2.41	1.85	0.6	0.13	1.33	0.04	0	0	1.03	1.31	1.18	2.61	3.01	2.22	0.5	3.63	4.56	0.72	0.32	0.76
CCG002840	0	0	0	0	0	0	0	0	0.08	0.27	0	0	0	0	0	0	0	0.12	0.25	0	0	0.16	0	0.08	0	0	0	0.13	0	0
CCG002842	19.96	14.94	27.58	27.97	13.2	18.29	20.22	20.11	35.91	12.79	8.64	10.97	10.9	11.69	13.82	6.59	3.31	5.72	7.69	8.17	5.99	4.09	7.31	4.73	2.65	3.62	9.02	2.78	7.19	3.51
CCG002844	8.85	4.41	6	7.09	7.03	3.53	12.48	12.57	9.91	15.08	11.68	15.34	12.93	9.18	17.48	5.35	4.19	10.18	4.29	5.48	6.68	20.44	17.86	22.44	24.69	24.28	16.93	21.16	17.76	16.44
CCG002845	1.17	1.12	0.53	2.09	0.61	0.62	8.1	5.49	2.62	5.09	2.8	3.94	1.6	1.04	1.88	0	0	0.07	0.23	0.12	0.15	0.31	0.36	0.09	0.67	0.47	0.11	0.08	0.47	0.17
CCG002848	0	0	0	0	0	0	0	0	0	0	0	0	0	0	0	0	0	0	0	0	0	0	0	0	0	0	0	0	0.02	0.02
CCG002851	8.39	10.47	15.56	3.74	16.4	8.42	1.17	0.56	1.26	1.19	0.65	0.19	0.97	0.43	0.82	7.88	4.96	6.74	5.42	2.49	1.65	1.07	1.12	1.39	2.32	0.96	0.71	1.14	0.76	0.78
CCG002852	0.6	0.81	1.76	0.71	0	1.23	4.17	3.25	4.18	3.45	9.82	6.35	1.4	5.21	2.69	0	0.19	0	0.11	0	0.08	0	0	0	0.06	0	0.08	0.03	0	0
CCG002854	0	0	0.08	0	0	0	0.11	0.63	0.11	0.3	0	0	0	0	0.04	0.06	0.24	0	0.14	0.38	0.24	0	0.1	0	0	0	0	0.06	0	0
CCG002855	0	0	0	0	0	0	0	0	0	0	0	0	0	0	0	0	0.03	0	0	0	0	0	0	0	0	0	0	0	0	0
CCG002857	28.18	27.83	34.1	33.51	32.35	37.81	29.67	33.78	34.6	31.56	35.65	34.65	22.23	24.5	26.03	25.84	27.26	29.52	29.98	27.94	29.82	31.48	28.86	29.03	30.41	33.17	25.84	28.64	19.02	29.73
CCG002861	13.58	14.81	16.4	16.68	16.31	15.7	17.57	20.91	16.15	17.56	16.72	14.2	15.15	14.2	12.16	9.42	9.8	12.23	8.71	9.91	9.14	8.32	7.54	9.12	7.57	8.09	15.42	4.99	16.65	6.42
CCG002865	0	0	0	0	0	0	0	0	0	0	0	0	0	0	0	0.3	0.87	0.22	0	0	0	0	0	0	0	0	0	0	0	0
CCG002866	0.05	0.06	0	0	0	0	0	0	0	0.1	0	0	0	0.04	0	0	0.04	0	0	0.03	0	0	0	0	0	0	0	0	0	0
CCG002868	14.88	8.99	17.66	1.64	2.25	7.2	1.63	3.13	6.42	2.34	2.79	4.36	3.74	8.41	5	1.18	2.07	0.87	0.63	0.98	0.53	0.76	0.39	0.83	1.03	0.23	0.39	1.26	0.38	0.34
CCG002869	15.09	14.72	9.14	1.08	3.38	4.36	1.76	0.31	3.66	3.71	2.16	1.44	2.59	3.61	1.12	2.9	1.97	2.09	1.06	1.62	0.66	1.3	2.3	1.3	0.34	0.53	1.57	1.01	2.91	0.69
CCG002871	0.23	0	0.12	0	0.15	0.1	0	0	0	0	0	0	0	0	0	0.61	0.63	0.29	0.17	0	0	0	0	0	0	0	0	0	0	0
CCG002872	10.59	6.56	11.9	22.03	17.69	21.85	40.02	53	39.09	42.28	41.83	47.99	15.26	14.98	27.04	9.47	1.54	8.45	39.59	35.34	58.61	35.2	30	44.11	19.55	30.87	95.54	19.95	56.22	31.87
CCG002873	28.52	28.29	29.75	17.25	22.13	23.34	16.79	19.08	20.09	15.58	21.64	16.15	20.98	17.45	19.76	43.04	45.43	38.88	56.81	47.24	54.55	66.11	63.71	67.15	53.5	42.49	31.9	39.93	25.66	33.74
CCG002874	1.13	0.29	0.44	0	0.05	0.46	0.24	0	0	0	0	0	0	0	0	0.08	0.09	0.08	0.06	0	0	0	0	0	0	0	0	0	0	0
CCG002875	0	0	0	0.29	0	0.42	2.6	0	0.24	0	0	0	0	0.27	0	5.87	5.79	4.75	10.04	13.89	19.08	19.89	26.54	31.62	20.29	29.12	63.56	14.33	46.35	20.44
CCG002876	8.81	7.87	22.16	6.96	4.8	15.66	8.14	8.59	56.63	10.49	8.72	28.15	15.69	14.35	21.15	26.14	32.39	36.45	58.41	82.97	81.08	135.92	114.7	151.14	134.93	135.59	49.77	109.27	54.58	101.32
CCG002877	14.59	14.47	8.27	12.99	14.11	8.18	7.23	13.19	7.27	7.66	9.87	5.08	7.48	8.35	4.95	10.74	9.36	11.73	4.74	5.12	4.87	4.27	2.88	4.98	3.82	3.32	6.85	5.55	8.31	6.3
CCG002878	0.06	0	0.07	0.08	0	0.09	0	0.04	0.02	0.03	0	0	0	0	0.1	0.13	0	0.12	0.03	0	0.03	0	0	0	0	0	0	0	0	0
CCG002879	2.84	3.17	2.71	4.03	3.47	2.77	5.67	7.59	3.45	5.79	5.91	4.93	6.05	5.64	4.68	4.83	5.09	5.42	4.21	5.64	5.14	7.7	4.94	8.74	3.04	2.98	2.23	2.78	2.6	2.62
CCG002880	5.88	5.79	2.6	4.36	5.93	2.32	5	5.11	3.27	3.03	4.93	3.91	2.32	2.12	1.49	9.11	6.64	9.44	6.34	8.14	8.06	5.13	5.57	3.06	4.09	4.86	8.64	4.58	8.97	4.16
CCG002882	37.19	43.68	97.81	60.95	40.73	78.23	82.21	64.89	108.59	58.05	49.86	82.77	33	33.59	71.99	48.74	40.36	55.99	79.05	92.14	61.94	24.73	34.51	20.2	21.15	32.28	40.77	17.03	28.63	31.08
CCG002883	8.82	8	7	9.35	4.69	4.6	4.97	8.58	7.28	6.06	3.44	6.56	2.13	4.1	4.14	0.57	0.15	0.82	0.57	1.29	0.64	1.78	0.88	0.58	1.43	3.87	2.93	1.38	1.75	0.83
CCG002884	60.71	45.97	62.14	58.36	39.5	70.72	89.56	110.72	138.09	106.67	120.75	117.17	66.9	61.2	73.35	66.37	77.64	70.3	71.91	79.65	98.04	86.39	86.99	99.46	51.38	65.94	73.89	59.11	55.75	68.26
CCG002887	6.58	4.96	5.69	6.48	7.31	5.68	4.53	7.26	6.01	5.78	4.7	3.93	2.1	1.33	3.13	8.79	6.79	8.35	8.34	7.46	6.79	3.81	4.69	5.71	2.6	3.98	9.31	3.33	5.86	3.26
CCG002888	11.91	12.64	14.34	13.34	11.2	14.23	14.81	12.28	8.21	8.65	6.58	9.5	5.66	6.65	5.56	9.3	11.37	10.54	11.2	6.97	8.39	5.12	4.71	6.72	8.18	9.41	8.48	9.13	11.58	11.63
CCG002889	104.87	99.8	56.41	123.1	102.56	43.31	126.63	124.51	64.71	130.28	114.75	78.18	115.65	94.29	68.14	66.47	53.31	78.97	36.35	57.83	42.53	57.14	52.18	59.14	56.2	55.84	81.71	95.02	132.18	98.39
CCG002890	0	0	0	0	0	0	0	0	0	0	0	0	0	0	0	0.33	0.19	0.08	0.16	0.09	0.08	0.87	0.28	0.1	0.47	0.18	0	2.21	0.9	0.27
CCG002891	11.69	10.32	7.39	14.15	11.78	11.34	13.28	16.21	7.87	10.02	11.12	7.45	13.43	11.95	6.28	9.91	8.83	12.33	4.86	4.35	4.14	1.45	1.11	0.92	0.96	1.4	2.02	2.79	5.39	3.26
CCG002892	21.5	28.28	18.91	13.53	20.16	11.24	20.47	21.35	20.31	21.16	27.99	14.85	22.75	20.48	15.8	17.45	15.62	21.08	14.65	16.82	15.46	11.3	12.06	9.06	10.42	11.37	15.41	13.32	14.78	13.58
CCG002893	0	0	0	0	0	0	0	0	0	0	0	0	0	0	0	0	0	0.05	0	0	0.02	0	0	0	0	0	0	0	0	0
CCG002896	75.38	67.98	66.25	93.1	70.07	79.94	94.76	104.87	107.18	99.21	94.42	87.78	129.04	149.83	101.51	53.73	52.63	55.25	43.09	46.64	51.33	55.84	53.5	50.07	86.39	70.33	62	73.66	80.28	78.23
CCG002898	19.58	23.7	21.49	15.15	24.09	17.84	16.06	15.83	17.93	16.23	19.16	12.33	21.04	25.12	15.12	22.26	22.02	26.08	19.56	25.5	21.62	31.76	24.23	27.64	20.89	24.49	16.69	24.83	14.24	24.6
CCG002899	0	0	0	0	0	0	0	0	0	0	0	0	0	0	0	0	0	0	0	0	0	0	0	0	0	0.03	0	0	0	0
CCG002900	9.09	11.95	13.5	14.04	11.26	13.07	9.75	11.09	9.54	6.38	7.81	8.42	5.26	6.11	5.35	7.12	7.83	10.02	6.94	9.27	7.68	5.06	3.53	4.4	2.71	4.16	3.15	5.95	5.31	8.29
CCG002901	3.97	3.13	6.85	5.76	6.16	8.63	2.72	3.67	0.77	0.84	0.78	0.31	0.08	0.14	0.18	2.92	1.44	3.98	7.86	4.36	10.92	0.13	0.11	0.28	0.13	0.05	0.26	0.14	0.57	0.08
CCG002902	0	0.06	0.24	0.24	0.58	0.09	0.1	0.24	0.02	0	0.03	0.04	0	0	0.05	0.47	0.07	0.63	0.28	0.09	0.2	0.06	0	0	0	0	0	0	0	0
CCG002904	0	0	0	0	0	0	0	0	0	0	0	0	0	0	0	0.34	0.26	0.33	0.68	0.14	0	0.44	1.03	0.83	1.26	0.68	1.24	0.99	0.5	1.34
CCG002905	50.88	47.13	43.78	43.38	39.31	40.9	47.83	50.22	48.4	42.49	41.77	39.88	43.5	50.25	39.74	35.18	35.76	36.42	21.68	19.27	21.42	20.11	14.65	22.67	24.44	30.46	19.79	47.08	30.29	45.44
CCG002906	78.91	81.23	80.05	79.35	68.58	87.66	132.66	108.59	102.28	94.02	124.02	128.53	105.97	106.01	111.69	49.42	49.8	47.89	109.89	98.04	118.85	141.83	194.15	132.99	211.51	241.37	150.6	240.27	199.53	178.85
CCG002907	123.61	103.41	155.56	109.37	103.86	137.49	102.22	101.9	200.03	99.91	112.17	157.95	104.73	119.84	319.67	100.63	158.96	102.25	112.62	118.58	127.07	173.08	162.25	156.46	162.27	141.2	121.97	141.3	104.48	127.43
CCG002908	14.77	15.69	13.47	15.02	14.68	12.97	14.7	14.88	14.71	13.71	17.25	13.06	15.01	15.83	14.6	6.66	6.92	6.34	8.85	9.56	9.14	7.7	7.71	7.16	5.19	6.98	7.83	4.69	5.4	5.07
CCG002909	7.59	7.53	5.18	12.22	8.09	4.22	11.4	12.76	6.55	11.88	11.01	7.11	8.49	10.34	5.93	2.93	3.4	3.56	2.77	2.93	2.64	2.46	3.74	2.16	3.06	3.18	4.61	4.31	3.73	3.35
CCG002910	16.36	17.94	10.37	18.06	16.84	15.07	13.06	20.84	13.22	20.37	30.1	9.31	28.51	28.87	10.96	7.99	7.66	8.34	8.71	7.91	12.44	14.63	14.43	13.73	9.24	8.48	8.8	7.11	11	7.41
CCG002913	1.54	3.05	0.79	2.01	2.91	3.78	0.11	0.68	0.24	0.62	0.44	0.35	0.09	0	0.1	0.11	0.2	0.38	0.26	0	0.1	0	0.12	0.06	0.09	0.17	0	0	0.19	0.06
CCG002915	3.13	6.31	8.09	1.42	13.54	4.37	0.56	0.28	0.44	0.29	0.43	0.45	1.1	0.9	0.44	5.11	4.35	4.1	1.73	0.57	0.22	0.85	2.06	1.09	1.23	1.2	0.51	0.34	0.15	0.15
CCG002916	0	0	0	0.38	0.34	0	0.24	0	0.15	0.06	0.17	0.3	0	0	0.27	0.18	0	0.12	0.39	0.16	0.67	0.47	0.35	0.44	0.35	0.53	0.47	0.13	0.04	0.36
CCG002917	0.04	0.08	0.14	0	0	0	0	0	0	0.07	0.05	0	0	0	0.04	0.1	0.47	0.26	0	0.14	0.13	0	0	0	0	0.07	0	0	0	0
CCG002920	13.99	10.69	13.47	16.23	12.78	15.49	13.84	14.98	14.39	13.76	14.69	13.83	19	18.93	17.76	13.14	14.23	13.01	10.97	11.08	11.98	10.13	7.42	11.15	13.02	9.38	10.05	12.48	9.13	12.68
CCG002921	5.82	5.95	5.82	6.26	5.1	3.94	3.08	6.88	3.62	5.51	8.17	3.9	6.28	4.85	3.92	5.94	8.83	8.91	4.13	4.77	4.07	3.07	2.84	3.48	3.04	3.08	3.7	5.22	6.92	5.83
CCG002922	0	0	0	0	0	0	0	0	0	0	0	0	0	0	0	0.69	0.66	0.5	0.86	3.88	1.76	2.32	0.2	0.84	1.9	1.72	0.73	0.18	0.85	0.19
CCG002924	6.27	10.74	4.87	7.09	9.52	6.18	6.74	10.44	1.42	3.8	7.14	0.37	8.47	3.49	0.86	5.45	0.86	14.61	7.19	36.24	16.54	4.81	2.71	5.71	0.13	0.12	0	0.12	1.37	0
CCG002925	0	0	0	0	0	0	0	0	0	0	0	0	0	0	0	0	0	0.04	0	0	0.02	0.3	0.11	0.17	0	0.05	0	0.05	0	0.05
CCG002926	0	0	0	0	0	0	0	0	0	0	0	0	0	0	0	0	0	0	0	0	0	0	0	0	0.05	0	0	0	0	0
CCG002927	34.96	38.1	39.35	34.67	42.21	41.49	28.7	37.76	40.72	37.25	39.74	29.52	39.14	37.79	33.49	35.51	35.26	41.65	31.71	38.58	36.99	33.51	25.42	36	26.36	24.65	45.07	37.69	36.71	32.36
CCG002928	19.83	11.15	16.91	3.99	4.51	3.93	3.82	3.87	2.81	2.85	4.19	4.96	1.97	2.12	3.4	16.58	13.2	17.3	16.27	13.33	14.51	91.8	72.08	89.31	156.1	140.38	40.49	314.66	125.54	188.29
CCG002931	306.21	354.92	381.5	269.85	408.4	327.66	236.12	218.78	295.92	268.61	328.67	284.71	247.54	233.13	245.95	201.56	174.98	180.01	324.5	289.05	308.19	813.29	820.89	504.8	563.5	521.02	292.35	246.63	231.24	183.76
CCG002932	10.93	12.76	7.32	7.84	9.1	6.82	7.86	6	6.96	7.51	10.43	5.91	6.57	12.03	5.51	4.5	5.33	4.86	1.93	1.59	2.21	1.58	2.54	2.6	1.58	2.59	1.28	1.9	1.57	1.67
CCG002933	0	0	0	0	0	0	0	0	0	0	0	0	0	0	0	4.1	3.59	1.22	0	0	0.55	0.12	0.66	0	0.33	0.47	0	1.47	0.69	0.62
CCG002934	32.48	30.06	37.74	35.66	40.89	40.07	32.43	35.98	29.92	29.68	31.29	30.43	28.01	29.41	28.84	26.69	26.78	26.63	20.7	20.21	18.78	10.98	11.56	11.69	11.23	14.93	15.79	11.85	11.12	11.48
CCG002935	0.05	0	0.07	0.36	0	0.55	0.41	0.24	0.03	0.05	0.21	0	0	0	0.03	0.57	1	0.88	1.14	0.76	0.85	0.5	0.45	0.57	0.35	0.25	0	0.16	0.03	0.03
CCG002936	0	0	0	0	0	0	0	0	0	0	0	0	0	0	0	0	0	0	0.03	0	0	0	0	0	0	0	0	0	0	0
CCG002938	17.43	17.69	11.15	15.71	17.57	10.61	8.99	11.74	6.75	13.14	17.3	7.12	14.16	16.98	8.94	14.45	15.95	16.14	24.62	27.95	24.31	44.67	45.29	38.77	50.46	60.95	20.48	41.77	32.82	45.34
CCG002939	22.26	17.05	21.51	17.59	19.3	28.54	19.32	18.22	20.83	15.58	22.4	13.42	15.12	24.42	19.51	18.85	17.2	20.03	18.06	17.78	19.96	12.54	13.15	15.84	10.97	15.58	21.04	26	20.36	27.52
CCG002940	10.7	10.82	13.52	9.66	8.68	16	8.98	10.84	10.24	8.35	8.37	9.12	9.64	13.54	11.53	13.16	12.7	14.17	11.95	13.28	11.49	7.12	6.46	9.84	6.92	6.45	12.53	13.31	7.66	12.85
CCG002941	6.95	6.83	6.23	7.4	6.49	7.24	9.35	8.59	7.66	7.79	7.18	6.16	5.89	7.46	6.27	7.77	7.78	8.86	6.68	8.81	8.5	9.15	7.36	8.99	6.82	7.12	18.55	12.11	12.09	11.34
CCG002942	27.31	28.91	30.33	27.35	31.42	27.54	25.82	31.75	28.73	23.32	30.1	35.05	29.95	34.31	31.13	37	31.66	36.22	26.86	33.82	31.85	37.68	31.52	43.28	39.56	40.05	41.3	48.24	38.9	47.81
CCG002943	2.05	2.95	1.98	1.6	2.32	2.19	2.36	2.16	0.96	2.43	0.93	0.64	0.24	0.96	0.25	3.01	4.09	3.6	3.49	3.34	3	0.11	0.26	0.27	0.19	0.25	0.39	0.41	0.44	0.61
CCG002944	22.66	25.83	29.43	20.92	24.53	23.86	29.48	28.17	31.71	29.97	38.02	29.37	21.46	21	22.34	28.07	22.67	23.3	33.57	35.44	33.6	48.21	50.79	47.9	43.7	47.55	53.62	28.36	39.16	29.3
CCG002945	28.55	31.87	23.55	19.69	27.7	20.45	15.83	18.6	11.31	14.23	18.09	8.18	16.21	18.31	9.14	15.89	17.83	18.75	7.73	7.67	7.74	5.91	7.21	6.16	6.2	5.47	6.49	7.63	9.47	8.27
CCG002946	21.14	21.49	19.06	20.52	19.32	20.21	19.22	21.29	23.61	19.6	22.96	18.77	29.02	27.43	23.45	24.82	25.75	27.1	19.36	21.54	20.75	23.6	16.88	25.78	27.67	21.24	21.97	32.06	23.48	30.14
CCG002947	4.17	3.95	5.62	4.17	4.42	4.88	2.79	4	3.82	1.55	2.03	1.92	0.31	0.95	1.43	3.89	5.38	4.8	3.85	4.67	3.04	0.68	0.65	0.51	0.78	1.53	0.54	2.76	1.34	4.39
CCG002948	6.84	7.25	8.56	11.87	13.87	8.84	6.78	7.52	5.56	10.54	11.05	8.64	10.69	12.26	7.35	5.33	3.54	5.37	6.91	4.66	6	5.25	5.38	6.1	4.19	3.51	5.4	3.56	8.31	4.97
CCG002949	16.65	16.39	12.62	15.3	20.04	13.93	16.56	21.75	23.45	23.08	17.52	22.19	14.07	10.62	13.68	56.75	41.36	48.41	67.96	65.32	60.72	74.32	94.61	60.24	76.66	83.2	78.16	59.74	86.26	61.9
CCG002951	4.18	3.02	4.31	2.05	5.39	3.97	4.04	4.74	7.05	3.51	4.59	6.49	3.9	4.59	4.92	40.05	32.35	35.21	34.67	39	38	43.24	42.43	40.49	52.4	55.81	51.38	36.03	31.15	34.4
CCG002952	40.43	40.56	42.28	34.73	38.47	41.6	38.57	34.23	47.84	54.12	54.09	53.79	53.5	41.55	50.18	25.78	21.44	25.42	26.17	25.34	25.39	34.44	39.24	34.81	39.07	42.85	42.83	27.58	28.12	30.91
CCG002953	26.14	25.16	25.59	27.41	27.53	25.63	29.43	30.86	22.65	26.21	30.74	23.3	19.45	22.08	18.93	23.39	20.66	22.05	14.86	14.76	14.5	10.66	8.49	13.23	9.98	11.63	13.14	14.48	16.07	18.39
CCG002955	9.42	7.77	10.59	14.18	10.87	10.38	13.42	13.29	9.12	10.37	11.28	8.59	12.2	7.67	7.88	5.17	5.27	7.51	5.35	4.79	5.85	5.66	6.12	5.14	7.17	5.38	7.37	5.06	7.7	5.94
CCG002956	9.1	8.43	6.31	9.31	7.14	8.55	5.9	9.38	8.48	7.54	8.09	7.46	7.74	7.81	6.99	4.93	4.3	5.25	3.61	3.72	4.17	3.91	2.44	5.49	3.17	3.1	5.43	5.09	3.56	4.26
CCG002957	0.14	0.16	0.9	0.63	0.15	0.53	0	0	0.71	0.35	0.73	0.11	0.23	0	0.13	1.08	0.86	0.5	0.23	0.17	0.38	0.11	0.38	0	0.04	0.25	0.41	0.1	0.44	0.5
CCG002959	8.04	7.52	10.56	12.76	5.01	8.58	20.98	15.84	22.23	18.98	30.23	52.38	51.85	64.94	47.15	13.95	7.07	11.23	31.43	13.47	34.16	35.43	37.22	28.09	52.39	59.38	49.08	25.79	21.33	25.07
CCG002960	27.36	26.76	30.37	26.53	31.02	35.75	23.74	29.45	28.26	23.08	24.62	24.86	24.47	24.09	23.72	24.08	22.92	26.07	22.3	21.89	18.83	14.09	11.95	15.63	17.71	15.77	23	21.07	15.34	20.67
CCG002961	0.12	0.39	0.15	0	0.12	0.19	0	0.26	0.03	0.06	0	0	0.05	0	0.03	2.1	2.01	2.12	4.69	4.22	2.96	4	4.86	5.44	1.94	1.94	0.65	1.46	0.83	1.24
CCG002963	0	0	0	0	0	0	0	0	0	0	0	0	0	0	0	1.34	2.28	1.71	1.38	0.72	0.82	0.6	0.34	0.85	1.03	0.55	0.49	1.75	0.55	1.3
CCG002967	1.7	1.52	0.43	5.17	4.72	2.66	2.54	2.54	0.4	1.9	0.29	0	0	0	0	12.52	6.6	10.44	3.49	4.05	4.78	1.07	4.93	3.2	2.36	2.61	0.29	0.44	0.58	0.11
CCG002969	28.99	30.92	21.72	24.79	25.49	18.77	17.13	17.63	14.35	20.72	22.15	15.78	22.37	21.85	10.56	25.59	20.84	26.89	25.45	26.74	28.47	54.04	46.94	46.35	49.25	55.21	31.58	38.43	32	33.29
CCG002970	0.09	0	0	0	0	0	0	0	0.03	0.17	0.23	0.13	0	0	0.05	0	0	0	0.08	0	0	0	0	0	0	0	0	0	0	0
CCG002971	0	0	0	0	0	0	0	0	0	0	0	0	0	0	0	0.82	0	0	0	0	0	0	0	0	0	0.3	0.39	0	0	0
CCG002972	0.07	0.32	0.09	0.11	0.23	0.39	0	0.11	0.04	0.14	0	0.11	0	0.3	0.04	7.14	6.61	8.85	8.42	7.45	8.16	9.18	11.89	8.39	5.25	7.93	10.42	4.79	9.59	5.56
CCG002973	9.7	9.49	11.44	8.11	9.41	11.7	7.8	10.11	12.84	9.32	12.11	11.18	14.89	13.53	14.14	11.15	10.75	11.51	15.58	15.67	15.08	27.55	26.1	32.07	39.03	27.53	15.74	33.49	17.48	25.87
CCG002974	37.59	31.02	24.9	22.79	18.95	34.97	32.05	21.99	48.83	38.92	19.43	27.98	65.08	35.73	22.78	14.83	14.49	18.83	34.67	53.76	50.09	96.4	74.47	81.62	75.78	67.65	37.87	72.96	23.11	59.06
CCG002975	44.7	38.83	26.87	22.88	16.37	33.48	27.79	21.55	41.11	40.28	25.76	28.01	83.03	38.14	24.58	21.42	23.78	24	20.72	26.47	33.6	52.59	34.35	58.23	45.94	33.11	18.14	62.99	11.96	42.39
CCG002978	0	0	0	0	0	0	0	0	0	0	0	0	0	0	0	0	0	0.02	0	0	0	0.07	0.1	0	0.02	0	0.15	0	0.1	0.02
CCG002983	0	0	0.7	0.05	0	2.61	0.28	0.22	0.59	0.04	0.33	0.51	0.03	0.05	0.29	0	0	0	0.14	0	0.08	0.15	0.24	0.17	0.12	0.51	2	0.04	0.29	0
CCG002986	9.64	3.74	17.75	2.47	2.61	8.28	4.69	2.82	7.68	3.09	5.67	5.75	1	3.18	2.99	0	0.52	0.37	1.25	1.41	0.75	2.76	6.41	1.42	14.56	3.32	9.26	3.02	3.57	0.74
CCG002988	6.48	5.66	10.74	10.44	7.16	7.09	9.96	14.71	17.25	12.09	12.29	12.79	8.78	9.87	11.24	1.89	3.22	1.79	2.21	2.12	1.44	0.82	1.89	0.64	2.94	2.35	1.28	2.39	1.24	2.81
CCG002989	12.54	14.09	15.64	11.95	15.84	10.78	14.27	9.28	8.67	9.67	14.72	9.47	14.09	17.8	8.11	13.17	10.84	12.74	20.73	28.39	17.77	33.08	29.33	36.49	38.92	33.38	22.85	35.56	20.28	34.41
CCG002990	0	0	0.35	0	0	0	0	0	0	0	0	0	0	0	0	0.13	0.19	0.3	0	0	0.12	0	0	0	0	0	0	0	0	0
CCG002991	4.21	4.33	8.42	9.33	5.58	6.15	8.93	8.12	8.26	7.71	7.51	9.95	5.53	5.31	7.57	3.26	3.79	3.06	3.18	4.09	1.63	1.07	1.53	0.69	2.39	2.28	1.3	2.36	2.72	2.59
CCG002993	33.95	31.85	43.71	24.53	39.53	28.65	22.39	22.93	21.76	21.8	25.06	24.44	29.66	34.4	20.48	7.48	4.68	6.98	7.19	5.94	2.69	4.78	8.15	6.2	4.51	4.28	3.24	2.58	1.36	2.5
CCG002994	0.27	0.8	0.68	0.53	0.65	0.77	0.84	1.88	0.48	1.41	0.46	1.09	0.43	0.74	0.75	0.17	0.38	0.08	0.16	0.09	0.08	0.07	0.34	0.05	0.05	0	0.06	0.09	0.25	0.18
CCG002999	0	0	0	0	0	0	0	0	0	0	0	0	0	0	0	0.06	0.02	0.03	0	0	0.03	0	0	0	0	0	0	0	0	0
CCG003000	0	0	0	0	0	0	0.47	0	0	0	0	0	0	0	0	0.06	0	0	0.12	0.18	0.11	0.05	0.14	0.21	0	0.06	0.9	0.12	2.93	1.09
CCG003005	43.11	49.89	44.91	18.43	33.64	28.24	29.03	29.42	28.42	34.43	33.37	36.29	38.94	34.86	31.08	66.59	68.59	65.43	34.27	30.87	32.99	34.41	45.49	35.11	28.19	39.09	18.35	41.04	55.01	37.04
CCG003006	0	0	0	0	0	0	0	0	0	0	0	0	0	0	0	0	0	0	0	0	0	0	0	0	0	0	0	0	0	0.08
CCG003007	14.41	13.57	11.35	14.92	16.03	12.46	14.86	14.17	14.04	16.23	13.93	14.3	16.5	15.5	14.89	12.3	12.27	12.3	7.5	8.85	8.99	12.12	10.94	14.42	14.7	10.26	10.72	11.39	9.76	11.15
CCG003008	0.74	0.28	10.62	0.73	0.77	5.02	3.69	2.4	11.4	2.92	3.98	8.28	2.86	2.98	7.93	0.68	0.44	0.11	0	0	0.28	0	0.46	0	0.26	0	0	0.24	0	0.38
CCG003009	87.35	93.12	108.48	66.58	70.14	88.02	43.55	33.32	72.25	26.89	34.35	62.49	14.95	14.54	16.9	44	58.11	46.12	110.66	221.75	113.06	228.45	214.67	268.24	53.3	59.2	70.95	48.34	47.78	26.95
CCG003011	32.46	28.18	35.5	42.95	33.68	43.85	54.57	56.69	66.56	58.24	53.37	65.64	58.8	59.33	63.61	32.91	29.15	38.66	52.23	54.68	51.2	59.82	55.54	67.97	64.96	64.87	56.64	84.36	48.58	76.2
CCG003012	40.11	42.94	30.43	29.66	27.96	28.91	14.64	21.64	25.61	21.99	25.61	14.51	51.08	66.28	24.43	27.85	36.96	34.17	20.75	25.27	24.23	24.27	20.22	23.69	22.17	19.55	15.99	22.18	27.75	17.72
CCG003013	14.47	8	9.59	20.11	15.53	16.43	16.25	18.48	11.28	10.17	11.04	10.48	6.16	3.87	6.28	7.94	6.99	7.11	5.79	4.21	3.99	1.59	1.93	1.6	3	3.92	4.32	8.25	9.82	6.72
CCG003014	0.76	0.71	1.06	1.64	0.66	0.6	0.67	0.95	0.45	0.55	0.87	0.97	0.38	0.66	0.57	0.77	1.16	0.69	1.48	1.58	1.15	0.24	0	0	0.09	0.12	0.05	0.08	0.05	0
CCG003015	0.53	0.47	0.27	0.31	0.78	2.05	0.79	0.64	1.45	0.31	1.24	0	0.85	0.29	0.57	0	0.04	0	0.05	0	0.1	0	0	0	0.51	0	0	0.2	0	0.11
CCG003016	243.78	222.6	196.7	286.83	264.96	158.27	242.55	231.28	188.29	172.91	176.59	201.83	114.9	108.44	144.47	293.52	278.48	309.2	206.13	274.22	226.3	289.93	265.5	233.56	325.82	333.08	328.13	238.78	404.68	244.13
CCG003017	0	0.25	0	0	0.12	0	0.21	0	0	0	0	0	0	0	0	0.21	0	0.05	0	0	0.05	0.04	0	0	0	0	0	0	0	0
CCG003018	32.04	29.33	24.97	14.03	27.1	22.73	10.95	13	14.18	8.92	8.45	8.04	14.26	12.91	13.43	40.45	43.87	39.52	23.97	29.53	27	37.85	23.68	34.59	36.49	34.64	21.05	28.45	20.48	27.52
CCG003019	8.09	7.82	8.14	6.86	6.35	8.09	5.59	7.17	5.17	4.2	4.15	4.09	4.84	4.26	4.62	8.64	8.63	9.36	5.27	4.3	5.32	2.24	1.48	2.18	1.66	2.59	3.71	3.59	6.98	4.43
CCG003020	4.44	0	1.22	20.13	4.41	6.38	77.33	74.59	138.61	134.94	120.77	215	73.16	69.55	115.67	7.75	2.74	3.58	105.71	147.29	202.36	636.32	763.89	406.28	1269.06	1209.95	558.5	951.11	1289.5	983.42
CCG003021	5.16	9	9.26	5.39	7.69	7.34	5.72	6.7	7.07	7.58	9.15	8.08	8.18	8.76	8.43	11.11	13.26	10.28	8.96	8.93	9.85	7.99	9.38	8.05	9.75	12.55	6.27	9.7	10.39	10.79
CCG003025	2.24	2.65	1.3	2.13	3.2	1.4	0.44	0.7	0.3	0.41	0.72	0.85	0.45	0.39	0.42	0.47	0.51	0.64	0.6	0.2	0.15	0.14	0.08	0.21	0.12	0.24	0.49	0.09	0.05	0.14
CCG003026	9.26	7.49	7.69	10.43	8.99	10.96	9.29	11.91	8.54	6.96	7.87	6.74	9.03	17.48	7.97	14.41	16	14.53	15.93	16.49	16.22	20.52	17.78	20.13	31.42	30.13	40.55	34.35	24.16	31.91
CCG003027	27.47	37.57	35.59	29.38	44.55	31.7	23.81	31.7	34.36	35.36	46.84	34.02	32.91	32.53	22.57	49.77	46.63	56.02	49.42	44.32	39.63	40.45	48.64	37.32	42.56	47.51	41.83	50.27	51.39	34.92
CCG003028	0	0	0	0	0	0	0.08	0	0	0	0	0	0	0	0	0	0	0	0	0	0	0	0	0	0	0	0	0	0	0
CCG003029	12.77	11.12	16.84	17.55	13.42	18.66	16.71	19.61	18.06	13.95	15.53	18.07	16.19	17.07	17.54	12.18	12.06	14.19	8.49	10.92	10.98	8.22	5.13	10.44	7.6	6.87	11.35	9.33	9.21	9.17
CCG003031	0.73	0.41	1.21	0.13	0.24	1.17	0.17	0.07	0	0	0.12	0	0.22	0.16	0.14	1.54	1.29	1.35	0.38	0.11	0.12	0.03	0	0.1	0.12	0	0	0	0	0.02
CCG003033	0.08	0.03	0	0	0	0	0.1	0	0	0	0	0	0	0	0	0	0	0.02	0	0	0	0	0	0	0	0	0	0	0	0
CCG003034	0	0	0	0	0.07	0.07	0	0.2	0	0	0	0	0	0	0	0.06	0.02	0	0	0.08	0.01	0	0	0.06	0	0	0.04	0	0	0.03
CCG003035	0.12	0	0	0.18	0	0.77	0	0	0.14	0.47	0.31	0.18	0	0	0	0	0.04	0.16	0.36	1.01	0.43	0.83	0.93	1.65	0.35	0.79	0.23	0.78	0.58	1.06
CCG003036	19.75	23.64	14.61	22.96	25.12	13.85	23.05	25.34	17.19	19.28	22.33	16.09	23.36	22.11	15.29	28.36	24.99	35.43	8.89	12.86	11.36	8.2	6.48	8.21	7.49	7.15	11.11	24.65	21.91	22.44
CCG003037	14.16	17.73	22.16	12.83	10.34	15.49	14.14	13.81	15.44	11.86	12.59	14.09	14.74	13.03	18.14	7.33	7.86	7.21	8.67	12.02	12.79	16.31	14.78	18.24	13.44	16.4	11.28	8.61	11.01	9.12
CCG003038	0	0.29	0.17	2.12	1.09	1.12	2.94	1.18	0.54	0.65	0.51	1.4	0.73	1.09	0.47	1.57	0.98	0.23	0.42	0.76	0.82	0.35	0	0.07	0	0.67	0.68	0.13	1.12	0.4
CCG003039	300.73	364.16	318.16	297.88	320.47	291.46	317.56	284.87	296.17	340.94	451.56	320.18	363.39	334.59	291.05	341.56	257.81	319.73	425.99	391.05	372.72	621.03	685.4	479.27	564.78	664.86	521.22	351.74	528.18	328.73
CCG003040	140.68	121.54	121.66	99.02	157.04	123.39	109.97	99.62	125.2	110.14	172.53	126.15	90.26	84.14	90.87	102.98	77.54	126.05	138.6	122.33	130.36	177.62	212.19	140.03	137.52	146.19	194.95	65.78	90.75	79.5
CCG003041	23.4	29.23	44.84	27.22	20.66	33.68	21.1	17.66	32.73	17.12	18.56	21.54	13.96	14.42	21.43	37.99	40.09	37.26	22.78	25.98	27.83	20.83	18.33	24.17	28.26	19.86	19.99	30.23	13.27	27.95
CCG003042	21	24.35	38.63	17.64	18.85	29.29	18.38	17.07	20.01	13.5	11.23	19.15	5.93	11.23	14.68	26.25	26.92	22.74	17.9	17.69	17.94	18	23.51	18.61	19.85	24.21	17.82	21.28	15.32	19.61
CCG003043	19.13	19.55	15.77	10.08	10.95	13.93	12.59	11	14.45	12.64	10.55	10.36	14.05	15.84	13.55	18.07	20.57	20.16	13.24	14.32	12.66	15.01	16.51	14.28	15.64	14.33	15.46	15.07	15	13.45
CCG003044	7.63	6.26	4.29	9.97	11.01	4.41	11.66	9.97	5.76	10.53	11.2	4.84	6.6	6.72	5.35	5.53	4.66	6.89	7	7.05	6.6	6.3	5.96	5.56	5.04	3.84	10.33	3.72	6.55	5.42
CCG003045	25.89	28.85	21.44	26.43	31.55	22.69	20.76	24.62	20.09	21.91	27.15	14.41	27.86	26.35	16.15	15.2	14.94	18.51	11.45	11.01	11.53	9.02	10.02	9.03	3.15	4.01	4.53	4.12	6.35	4.85
CCG003049	0.09	0.1	0.45	0.79	0.28	0.38	0	0.27	0.42	0.44	1.15	0.54	0.78	0.31	0.16	0.78	0.35	0.87	1.39	1.29	1.4	0.27	0.48	0.25	0.14	0.5	0.64	0.26	0.71	0.09
CCG003050	11.08	10.51	13.63	13.96	8.52	9.94	13.17	13.64	11.12	7.86	10.34	11.44	13.48	13.9	14.72	13.72	19.31	11.9	13.17	12.52	12.68	33.53	25.6	38.48	48.19	47.04	25.59	35.31	20.91	31.76
CCG003051	10.07	9.52	7.12	17.59	11.57	6.26	14.71	16.12	7.31	13.02	14.31	8.53	12.42	11.53	5.78	6.72	7.09	8.24	7.6	8.14	5.77	1.84	1.39	1.76	1.97	2.12	1.93	2.31	1.86	2.82
CCG003052	1.64	0.74	1.99	0.27	0.57	0.71	0.34	0.91	0.54	0.24	0.94	1.48	0.1	0.33	0.36	1.01	2.17	2.33	0.08	0	0.16	0	0.07	0	0.06	0.12	0	0	0.03	0.06
CCG003053	152.05	125.87	108.07	69.96	73.44	48.43	133.99	115.2	113.8	157.05	153.75	177.36	35.29	189.52	61.67	167.12	203.31	194.63	63.09	45.03	75.93	60.59	110.71	65.37	42.07	70.79	258.88	15.73	226.37	29.41
CCG003055	1.62	9.56	11.77	1.41	27.69	2.55	0.07	0.33	0	0.22	0.09	0.06	0.03	0	0.37	18.74	2.94	12.44	7.25	0.76	0.23	0.08	0.1	0.12	0.39	0.11	0.17	0.16	0.15	0.21
CCG003056	0	0	0	0	0	0	0	0	0	0	0	0	0	0	0	3.22	5.48	3.75	7.17	5.93	3.66	0.58	0.42	0.44	0.26	0.23	0.21	0.2	0.79	0.25
CCG003057	3.54	5.01	5.28	1.65	2.34	4.98	1.2	0.48	1.14	0.79	0.41	0.98	0.13	0.22	1.05	0	0	0	0.15	0	0	0	0	0	0	0	0.1	0	0	0
CCG003058	8.28	4.18	2.17	0	0.45	0.96	0	0	0.02	0	0	0	0	0	0	3.12	5.75	4.66	0.65	0.6	0.3	0.06	0.04	0	0	0.08	0.15	0.04	0.02	0.04
CCG003061	14.15	18.65	19.75	16.72	17.6	17.73	20.58	15.78	17.68	13.73	17.29	13.59	16.45	18.04	13.98	7.14	8.26	8.96	5.45	5.12	5.11	3.43	2.59	3.54	3.57	3.46	6.86	4.17	3.81	4.09
CCG003062	161.14	163.59	162.69	186.33	181.83	149.22	182.67	161.18	163.11	183.93	216.24	158.85	191.43	196.4	136.77	113	100.52	116.77	136.97	142.94	136.65	208.72	228.9	157.83	181.89	195.82	144.6	130.71	166.91	143.33
CCG003063	16.01	15.78	30.47	14.31	11.59	28.09	16.46	17.03	38.12	23.68	17.53	38.03	38.88	34.04	44.4	10.83	11.58	11.12	6.92	11.14	7.05	5.54	5.05	5.53	5.64	7.95	10.52	4.99	9.5	5.49
CCG003065	0	0	0	0	0	0	0	0	0	0	0	0	0	0	0	0	0	0	0	0	0	0	0	0.02	0	0	0	0	0	0.02
CCG003068	0	0	0	0	0	0	0	0	0	0	0	0	0	0	0	0	0	0	0	0	0	0	0	0	0	0	0	0	0	0.03
CCG003070	13.49	11.49	20.89	10.48	9.89	14.25	8.42	7.93	11.42	8.72	11.6	10.3	25.15	47.94	15.53	17.11	15.21	14.82	7.55	9.03	8.37	10.32	12.33	9.5	16.54	13.38	15.15	18.44	14.74	15.75
CCG003071	11.95	11.2	13.56	8.59	8.89	9.28	8.61	5.48	8.75	4.41	5.25	4.34	2.93	7.02	5.97	4.77	3.71	3.66	3.93	4.45	3.29	1.99	3.2	1.15	2.25	2.01	2.91	4.76	3.31	3.92
CCG003072	1.3	0.81	0.79	0.23	0.16	0.42	0.19	0.23	0.48	0.05	0.1	0.08	0.13	0.07	0.19	0.18	0.09	0.06	0	0.18	0.02	0	0	0.07	0.03	0	0	0.05	0.18	0
CCG003074	0.13	0.9	0.51	0.4	2.24	0.29	1.26	2.01	1.59	3.19	3.48	2.88	0.75	0.93	0.88	8.65	7.04	9.07	6.5	4.74	6.23	7.25	2.17	4.71	5.04	4.2	7.27	7.52	14.77	8.88
CCG003075	1.04	1.46	4.02	1.2	0.92	2.32	2.12	3.17	23.4	4.83	5.62	13.82	14.57	8.89	25.82	4.08	5.64	4.79	6.46	7.95	4.93	5.42	5.66	2.82	3.7	4.32	1.15	9.62	4.24	7.98
CCG003076	2.73	3.64	5.9	2.07	2.81	4.9	7.32	8.95	46.8	15.69	23.62	43.39	28.01	17.63	52.13	10.56	18.74	13.76	35.34	41.5	22.45	25.6	30.33	18.35	27.23	30.72	9.7	93.06	40.19	102.54
CCG003077	10.84	12.99	14.22	6.54	6.57	14.53	4.97	6.23	24.33	4.74	4.41	6.87	2.62	2.26	5.26	11.64	14.58	14.55	8.68	8.85	3.97	0.78	1.14	0.71	0.62	1.8	1.56	1.07	1.98	1.68
CCG003078	0.03	0.07	0.08	0	0.17	0	0	0.05	0.04	0	0.08	0	0.03	0.09	0.06	0.19	0.88	0.49	0.06	0.15	0.03	0.1	0.03	0.02	0.03	0	0	0	0	0.02
CCG003083	1.77	1.3	0.7	2.08	1.26	2.59	1.98	1.66	5.03	2.34	2.28	3.31	2.14	1.64	2.8	4.02	4.76	4.21	7.37	7.17	7.04	5.83	5.29	7.54	1.03	1.63	1.78	0.29	0.57	1
CCG003084	0.24	0.05	0.36	0	0.84	0.15	0.09	0.14	0.14	0.23	1.29	0.29	0	0	0	5.4	6.57	7.94	4.54	3.36	2.51	1.55	0.61	1.96	1.17	0.95	1.11	2.08	2.78	2.36
CCG003085	0	0	0	0	0	0	0	0	0	0	0	0	0	0	0	0	0	0	0.04	0	0	0	0	0	0	0	0	0	0	0
CCG003087	0	0	0	0	0	0	0	0	0	0	0	0	0	0	0	0	0.05	0	0	0	0.06	0	0.07	0	0	0	0	0	0	0
CCG003088	0	0	0	0	0	0	0	0	0	0	0	0	0	0	0	0.26	0.4	0.23	0.18	0.1	0	0	0.03	0	0	0.03	0.02	0.03	0.05	0.06
CCG003092	0	0	0	0	0.15	0	0	0	0	0	0	0	0	0	0	0	0.05	0.02	0	0	0	0	0	0	0	0	0	0	0	0
CCG003099	0.04	0.04	0.05	0	0.02	0	0	0	0	0.02	0	0	0	0.01	0	0.03	0.07	0	0.19	0.25	0.09	0.06	0.1	0.14	0.04	0.04	0.1	0.06	0.79	0.07
CCG003100	0.62	0.08	0.71	0.27	0.19	0.18	0	0	0.01	0	0	0	0.01	0	0.01	0.07	0.04	0.06	0.02	0.07	0	0.01	0	0	0.01	0	0.01	0	0	0
CCG003102	1.73	0.99	0.84	0.44	0.25	0.3	0.07	0.06	0.23	0.09	0.14	0.31	0.13	0.27	0.43	0.42	0.51	0.35	0.43	1.27	0.49	0.27	0.41	0.68	0.49	0.25	0.47	0.23	3.12	0.28
CCG003103	4.96	2.62	3.16	1.37	0.93	1.3	0.24	0.39	0.36	0.51	0.31	0.2	0.76	1.69	1.45	1.9	1.17	1.08	0.54	0.74	0.14	0.09	0.22	0.02	0.28	0.1	0.25	0.14	4.28	0.56
CCG003104	0	0	0.07	0	0	0	0	0	0	0	0	0	0	0	0	0	0	0	0.03	0	0	0	0	0	0	0	0	0	0	0
CCG003105	3.34	1.86	0.97	0.76	1.07	3.29	0	0.38	0.46	0.63	0.17	0.78	0.72	1.33	0	0.12	0.5	0.74	0	0.06	0	0.15	0	0.43	0.14	0.26	0.17	0	0.36	0
CCG003107	0.16	0.21	0	0.41	0.24	0.07	0	0	0.04	0	0.06	0	0	0	0	0.47	0.3	0.08	0.61	0.34	0.16	0.35	0.14	0.39	0.27	0.27	0.83	0.7	0.86	0.34
CCG003108	3.04	3.57	2.21	2.81	3.33	3.01	1.51	1.93	2.79	2.23	2.67	2.32	2.22	2.59	2.42	3.17	2.26	2.52	1.47	1.75	1.78	0.8	0.64	1.15	1.23	1.02	1.18	2.07	1.4	1.92
CCG003109	0	0.13	0	0	0	0.13	0.22	0	0.04	0	0	0	0	0	0	0.05	0.04	0	0.16	0	0	0	0.06	0	0.06	0	0.15	0.06	0.07	0
CCG003112	17.24	36.15	25.99	1.5	42.87	15.27	0	0	0	0	0	0	0	0	0	62.98	19.08	33.1	14.95	2.22	0	0	0	0	0	0	0	0	0	0
CCG003115	3.73	6.36	4.89	4.59	3.25	4.06	5.57	4.36	6.58	5.88	6.39	3.41	6.62	5.2	4.44	4.08	2.68	2.16	2.18	3.89	2.28	3.55	3.57	4.4	2.18	2.22	2.16	5.16	3.08	2.65
CCG003116	0	0.23	1.85	0.92	0.44	1.57	0	0	0.25	0.83	0	0	0.33	0	0	1.45	1.49	1.3	0.48	0.2	0.47	0	0.11	0.24	0	0	0	0	0	0
CCG003118	15.16	6.76	29.72	29.54	10.43	34.48	65.07	69.77	70.82	53.89	71.79	86.61	20.31	28.72	104.68	13.59	14.08	14.18	10.95	14.1	17.87	19.21	17.73	25.89	28.34	15.95	15.17	21.15	16.56	18.72
CCG003119	1.93	1.02	50.3	2.7	2.34	24.16	5.53	7.09	67.22	6.1	5.36	35.74	5.15	5.51	62.63	9.02	28.35	5.43	4.48	8.83	7.76	39.92	16.68	31.98	143.49	50.76	15.16	59.19	22.51	54.68
CCG003120	2.32	3.88	1.92	5.12	4.97	3.02	3.92	3.68	3.04	3.5	2.62	1.55	4.57	5.55	2.24	13.89	16.96	16.61	10.32	9.22	10.99	21.06	23.51	19.01	24.1	27.6	13.85	48.11	57.5	38.04
CCG003121	0.1	0	0	0	0	0	0	0	0	0	0	0	0	0	0	0.18	0	0.09	0.16	0.09	0.04	0	0	0	0	0	0	0	0	0
CCG003125	0	0	0	0	0	0	0	0	0	0	0	0	0	0	0	0	0	0.06	0.04	0.08	0	0.03	0	0.02	0	0	0	0	0	0
CCG003128	0	0	0	0	0	0	0	0	0	0	0	0	0	0	0	0	0	0	0	0	0.04	0	0	0	0	0	0	0	0	0
CCG003129	0	0	0	0	0	0	0	0	0	0	0	0	0	0	0	0	0	0.15	0.32	0	0	0	0	0	0	0	0.23	0	0	0
CCG003132	0	0	0	0	0.06	0.12	0.21	0	0	0	0	0	0	0	0	0.05	0	0	0	0	0	0	0	0	0	0	0	0	0	0
CCG003133	17.54	17.33	21.87	15.68	17.86	17.86	13.47	14.88	20.28	18.35	24.93	12.33	14.1	18.76	16.33	19.74	21.57	21.83	19.07	19.82	23.91	25.14	22.74	27.47	24.78	27.65	27.48	16.91	21.88	18.68
CCG003134	369.66	260.83	1319.31	182.49	110.31	1943.76	156.55	213.64	1618.45	202.51	177.51	711.31	480.58	628.83	917.62	256.2	279.71	264.31	2367.85	2169.73	2021.68	1183.77	1260.7	1353.6	1600.12	1723.97	2159.2	994.32	885.73	862.08
CCG003135	552.79	549.31	1341.34	269.56	245.16	906.09	202.06	337.78	1204.92	223.25	268.36	511.78	364.94	392.62	598.69	998.96	1217.61	1094.54	882.26	1191.4	836.23	488.94	354.49	629.82	627.18	458.86	313.62	328.03	114.09	270.84
CCG003136	26.27	27.21	110.9	13.99	15.75	89.21	7.85	10.06	23.35	3.4	1.52	6.41	4.17	7.96	6.55	44.25	47.76	48.68	35.18	26.3	27.49	10.64	9.8	19.33	18.86	12.68	5.86	8.05	5.02	7.21
CCG003137	30.59	30.7	30.97	17.7	31.44	37.83	8.56	12.63	21.83	6.61	2.43	4.93	4.83	5.97	5.54	28.01	13.59	26.53	38.83	36.66	29.78	9.49	13.32	8.01	6.3	12.19	16.9	8.43	17.3	6.39
CCG003138	110.46	71.58	59.37	6.78	8.77	23.19	3.46	9.22	15.39	6.94	15.96	8.13	34.28	80.84	9.99	5.15	8.45	3.81	13.17	10.1	13.88	18.07	16.93	35.26	19.7	15.1	7.63	36.48	19.35	15.16
CCG003153	0	0	0	0	0	0	0	0	0	0	0	0	0	0	0	0	0.02	0	0	0	0	0	0	0	0	0	0	0	0	0
CCG003160	320.86	367.35	253.68	384.24	361.63	367.96	453.6	599.06	324.35	389.61	269.6	326.72	31.98	38.43	100.35	313.91	173	283.51	213.9	174.97	207.87	58.81	86.59	74.84	50.86	61.24	221.84	37.65	197.16	44.44
CCG003161	61.67	68.72	54.4	53.7	60.8	40.79	78.54	70.4	61.84	93.34	89.44	64.84	122.39	107.34	84.92	42.8	38.12	49.2	60.09	60.34	64	124.45	140.34	112.74	164.74	148.49	72.1	145.01	126.79	129.52
CCG003165	0.94	0	1.19	1.78	0.37	0.72	0.5	0.67	2.33	1.85	1.62	2.12	0.21	0.09	4.71	0.29	0.32	0.08	0.35	0.35	0.04	0.1	0	0	1.15	0.05	0	0.06	0	0.05
CCG003167	6.68	10.93	10.16	8.52	7.44	10.48	5.97	8.96	11.64	6.91	6.85	6.54	15.18	13.25	12.34	2.99	4.86	5.39	2.63	4.33	3.33	5.95	3.03	4.03	6.05	3.27	2.44	7.43	2.78	6.73
CCG003179	12.19	10.02	9.97	10.06	8.87	5.86	5.48	6.59	3.56	5.12	6.56	3.06	4.56	4.15	2.57	9.54	15.6	15.35	3.47	3.38	2.75	1.07	0.99	0.59	0.85	1.59	2.15	1.11	2.9	1.15
CCG003180	0	0	0	0	0	0	0	0	0	0	0	0	0	0.17	0.15	2.23	1.08	1.91	0.58	0.61	0.68	2.96	1.77	3.86	8.95	7.12	28.36	8.54	3.89	6.3
CCG003182	0	0	0	0	0	0	0	0	0	0	0	0	0.02	0.02	0	0	0	0	0	0	0	0	0	0	0	0	0	0	0	0
CCG003183	20.29	16.87	24	21.63	21.42	25.26	17.27	26.54	24.9	18.13	22.96	17.54	15.48	17.51	25.68	4.64	1.26	3.14	1.65	1.21	3.76	8.06	8.43	10.38	3.06	11.28	6.89	9.54	5.19	5.76
CCG003185	3.16	3.58	3.38	2.57	3.09	4.91	2.25	3.41	5.29	3.04	2.48	2.99	3.84	4.43	4.81	3.38	3.49	4.22	3.47	3.45	4.39	2.9	1.53	4.69	2.49	2.05	4.53	2.57	2.26	2.75
CCG003186	109.81	107.45	95.41	78.02	91.2	77.18	93.6	82.41	75.64	99.04	92.69	67.93	114.9	120.81	62.24	114.45	121.54	113.06	75.95	75.55	85.11	131.68	130.21	134.71	170.6	161.2	128.14	164.54	145.87	172.09
CCG003187	341.49	393.82	325.64	393.75	407.7	300.53	369.06	321.49	284.03	271.83	269.47	206.72	205.41	212.44	168.01	211.84	259.17	197.62	273.53	286.07	231.57	159.38	177.83	149.6	183.07	196.75	94.2	307.4	218.27	353.3
CCG003188	48.62	60.68	67.7	38.24	70.87	42.76	70.56	49.32	29.39	35.19	46.56	36.57	13.1	11.51	15.84	13.24	9.91	10.72	20.79	20.61	11.46	1.22	1.35	1.04	0.47	0.91	0.29	1.63	1.84	1.23
CCG003189	1.45	1.23	1.47	1.53	1.64	1.68	0.76	1.04	0.58	0.93	0.97	0.53	1.43	1.33	0.52	1.21	1.34	1.56	0.46	0.5	0.85	0.31	0.41	0.3	0.17	0.51	0.12	0.33	0.3	0.32
CCG003190	58.08	62.49	73.31	42.99	54.83	58.65	46.76	39.74	52.3	56.25	56.36	50.05	56.31	51.86	45.72	59.94	50.21	55.92	83.29	72.59	65.34	127.54	129.27	84.26	113.78	117.8	75.14	74.1	64.76	67.43
CCG003191	118.65	134.38	79.35	91.48	67.4	66.72	97.56	104.48	119.74	105.9	103.37	103.4	115.97	227.94	93.08	15.63	17.77	15.64	26.5	28.37	46.97	39.67	59.34	46.68	27.72	40.38	141.93	24.56	109.1	33.89
CCG003192	0.93	0.97	0.53	1.23	0.27	1	0.84	0.77	0.61	1.2	0.83	0.39	0.87	1.57	1.07	0.5	0.44	0.44	0.41	0.68	0.39	0.42	0.29	0.29	0	0.16	0.1	0.19	0.51	0.44
CCG003193	35.5	35.92	35.42	27.11	33.84	36.85	23.45	27.81	33.14	31.68	45.25	17.93	33.37	28.88	17.91	38.06	31.4	41.33	56.29	48.33	75.5	75.73	92.41	73.64	49.94	70.9	60.69	28.87	49.31	31.93
CCG003194	18.83	25.45	26.91	15.69	20.56	23.71	14.63	15.25	25.44	16.78	19.5	18.05	18.13	20.97	17.98	27.95	30.74	28.03	28.63	28.89	28.62	26.82	24.54	27.66	24.41	29.95	23.43	20.38	20.33	19.88
CCG003195	59.36	71.44	65.09	43.27	47.8	82.48	32.92	39.41	40.76	56.84	74.91	21.34	149.3	159.15	35.49	85.02	110.63	101.76	61.28	50.07	44.74	26.18	28.7	21.88	17.34	23.22	22.57	20.69	19.49	19.9
CCG003196	0	0	0	0	0	0	0	0	0	0	0.19	0	0	0	0	0	0	0	0	0	0	0.03	0	0	0	0	0	0	0	0
CCG003197	142.09	169.38	168.91	129.58	124.42	118.98	122.14	105.6	112.33	74.07	54.88	110.76	25.99	45.99	60.76	161.01	194.98	167.44	123.39	123.13	81.73	54.11	65.55	29.6	53.32	83.46	76.84	40.16	97.09	52.5
CCG003198	42.05	39.22	38.27	49.53	57.13	43.47	50.19	59.54	35.11	54.69	62.83	35.52	78.77	68.98	35.09	38.54	36.48	40.87	23.85	20.04	22.82	12.73	9.79	13.49	14.15	13.54	19.38	34.13	30.59	33.91
CCG003199	120.5	132.67	108.36	106.64	108.76	98.03	145.06	134.26	113.13	132.59	165.32	136.38	149.24	134.97	99.74	79.17	69.15	79.29	79.89	85.77	100.53	151.77	129.64	127.59	140.36	191.08	138.72	207.71	265.9	193
CCG003206	0	0.12	0	0	0	0	0	0	0	0	0	0	0	0	0	0	0	0	0	0	0	0	0	0	0	0	0	0	0	0
CCG003207	0	0	0	0	0.07	0	0.49	0.39	0.58	1.1	1.1	0.3	0.26	0.27	1.45	1.43	0	0.35	1.54	0.38	0	0	0.07	0	0.14	0	0.64	0	0.3	0.1
CCG003210	517.84	665.7	287.99	705.59	620.52	308.14	697.96	679.52	210.63	578.86	510.9	218.99	950.81	881.44	202.69	521.27	608.82	573.71	437.97	352.99	398.06	343.64	431.09	254.84	693.9	710.84	634.93	1275.97	468.81	1287.5
CCG003211	0	0	0	0	0	0	0	0	0	0	0	0	0	0	0	0.06	0.36	0.87	0.15	0.12	0.23	0.1	0	0.07	0.31	0.06	0	0.79	0.29	0.87
CCG003212	73.11	71.57	54.41	73.8	75.11	67.13	104.93	79.25	70.32	92.2	94.12	88.69	86.65	91.56	74.62	107.41	107.92	108.6	160.93	190.35	179.43	462.33	486.67	423.13	510.58	513.83	319.79	303.63	196.75	287.58
CCG003215	45.83	47.28	25.93	45.95	49.67	24.77	56.09	57.01	27.59	59.03	68.07	39.59	62.95	59.01	33.26	33.03	38.83	37.8	24.38	21.84	26.07	14	16.66	17.59	18.73	20.68	32.4	33.47	48.29	39.55
CCG003216	12.45	14.06	12.13	9.24	8.87	8.53	7.37	5.58	5.12	5.85	4.38	3.56	5.09	2.37	3.81	6.43	6.38	7.8	1.93	1.47	1.43	1.5	1.05	1.84	0.34	1.13	1.19	0.43	1.47	0.71
CCG003217	61.97	68.33	45.4	57.43	72.7	42.19	52.62	55.47	42.34	54.97	56.9	46.32	68.61	59.29	46.29	48.91	44.05	56.31	28.15	30.77	32.25	31.98	34.01	32.99	35.54	37.64	30.31	58.66	51.21	58.68
CCG003218	0	0	0	0	0	0	0	0	0	0	0	0	0	0	0	0	0	0	0	0	0	0	0	0	0	0.04	0.06	0	0	0
CCG003219	1.06	0.52	0.89	0	0	0.88	0	0	0.42	0	0	0	0	0	0	0	0	0.05	0	0	0	0	0	0	0	0	0	0	0	0.06
CCG003222	92.76	97.99	118.33	99.53	98.1	112.03	96.76	103.1	119.23	104.57	100.64	114.7	109.5	106.58	121.57	68.96	70.19	67.68	105.4	91.95	102.82	119.99	142.36	113.26	135.26	150.15	91.1	133.45	126.58	124.72
CCG003223	28.55	27.28	39.57	25.41	28.82	27.68	19.27	23.94	22.8	16.95	18.32	24.6	17.7	40.06	27.29	34.17	35.47	28.16	17.74	14.03	15.16	13.1	17.32	9.96	19.51	21.51	26.61	11.46	17.58	14.62
CCG003224	11.17	11.67	13.68	7.16	6.06	12.09	5.77	4.85	10.46	2.66	5.78	3.3	3.18	5.22	5.16	9.26	12.91	10.05	13.15	14.25	12.06	4.67	4.5	6.45	2.85	4.06	1.26	1.89	1.64	2.47
CCG003225	391.12	415.24	256.85	88.85	130.42	180.69	57.73	66.61	74.36	81.07	80.54	57.84	100.39	80.94	81.16	255.66	355.75	145	81.59	73.77	74.86	187.4	182.11	160.11	141	152.08	99.67	125.61	96.05	112.04
CCG003226	5.66	5.76	9.45	5.03	5.16	9.7	5.47	4.9	9.42	4.54	4.59	5.21	3.24	3.13	5.73	9.84	8.7	12.24	11.93	10.88	9.34	8.62	11.95	9.5	7.95	10.31	7.58	6.04	5.99	10.26
CCG003227	18.26	19	20.63	26.85	21.67	19.95	46.57	46.4	68.39	59.55	53.05	64.73	91.93	80.66	94.63	16.24	19.18	18.32	27.31	34.55	32.37	44.44	47.51	54.71	62	57.23	25.14	66.88	43.01	62.15
CCG003228	19.05	19.46	17.83	15.27	18.56	16.14	10.2	15.5	11.29	11.86	13.86	11.31	10.7	9.24	6.9	9.36	6.54	10.07	5.26	4.3	3.38	2.44	1.78	2.41	1.81	2.24	2.52	1.51	2.67	1.46
CCG003230	0	0	0	0	0	0	0	0.17	0.07	0	0	0	0	0	0.03	0.03	0.16	0.2	0	0.08	0	0.09	0.06	0.1	0	0.06	0.55	0.27	0.06	0.06
CCG003232	29.66	31.72	24.06	31.96	32.16	22.55	28.03	27.52	21.89	25.67	28.05	23.5	22.27	22.77	21.58	25.37	21.33	25.22	17.47	18.69	17.82	15.94	11.11	13.03	16.01	19.76	21.9	33.2	39.38	38.28
CCG003233	23.11	26.92	24.86	18.58	31.1	19.59	21.19	25.07	22.8	24.21	28.99	14.26	19.92	21.05	11.35	13.89	12.25	15.71	14.7	16.21	17.79	13.99	14.71	14.75	8.8	8.54	14.04	10.15	21.72	9.43
CCG003234	15.84	15.54	17.39	20.32	15.67	19.89	23.16	24.7	19.15	20.21	22.93	16.52	17.69	20.22	17.36	12.73	12.09	14.97	13.36	13.13	17.03	13.37	12.28	14.57	15.04	13.48	18.82	14.62	13.04	15.84
CCG003235	46.47	46.04	47.6	52.36	50.5	39.44	34.8	41.27	41.32	36.42	38.13	26.3	43.62	38.96	28.9	35.52	33.06	37.38	30.97	31.77	26.21	19.13	21.03	18.9	12.39	14.52	15.56	16.48	17.87	15.43
CCG003236	93.69	59.52	35.22	2.67	6.61	7.65	0	1.21	7.58	2.78	3.25	6.92	25.32	56.18	1.14	12.63	25.26	2.95	0.28	1.8	0.45	2.47	1.46	19.36	3.62	3.35	1.57	5.29	3.89	0
CCG003237	7.87	9.41	5.94	0.14	0.1	0.41	0	0	0.57	0.38	0	0.29	1.3	5.49	0.4	1.06	3.1	0.59	0.18	0.23	0.17	0.07	0	1.84	2.36	0.24	0.06	2.54	0.93	0.49
CCG003238	0	0	0	0	0	0	0	0	0	0	0	0	0	0	0	3.11	2.49	2.8	4.33	6.5	4.54	3.15	2.1	2.05	1.87	3.79	2.37	5.12	11.63	4.17
CCG003241	86.19	62.62	72.75	4.73	5.57	23.19	1.63	3.05	9.56	2.11	2.76	5.04	13.15	48.69	3.07	9.62	19.25	2.8	0.98	1.36	1.05	1.43	0.37	5.88	3.64	1.74	0.63	9.5	6.74	0.59
CCG003242	12.64	12.52	14.85	18.59	15.38	17.26	25.04	33.2	21.36	26.36	26.26	25.46	9.44	16.11	15.58	19.8	14.76	18.83	26.5	20.9	28.79	16.8	16.67	20.82	13.97	16.36	70.62	10.5	25.24	11.74
CCG003244	1.85	1.43	2.25	2.41	3.33	2.58	5.57	5.31	2.31	5.88	4.95	4.44	1.88	1.03	1.39	3.35	2.02	2.83	3.56	3.46	3.32	3.32	2.1	2.65	2.97	3.78	8.55	2.63	4.88	2.41
CCG003245	6.95	8.32	9.95	9.71	11.01	8.6	8.97	5.28	7.6	7.47	9.33	6.62	7.54	8.71	8.46	14.2	13.55	14.6	19.01	17.36	13.97	15.36	18.22	17.86	17.49	19.12	13.51	12.86	8.05	11.94
CCG003246	0.84	0.26	0.29	0.41	0.15	0.5	5.04	1.81	2.7	2.84	3.36	7.31	3.31	2.67	6.28	3.59	2.1	5.5	6.29	6.2	4.68	0.61	0.5	1.16	0.1	0.59	0.18	2.87	2.56	2.31
CCG003251	59.29	59.53	49.58	55.49	46.47	35.21	37	28.96	52.05	59.5	35.78	61.36	64.7	40.05	44.23	72.41	71.2	97.67	32.82	59.98	42.87	56.56	46.4	59.75	32.69	24.58	15.99	22.5	17.7	23.74
CCG003252	41.88	37.09	20.68	23.69	16.92	20.15	31.3	28.51	22.14	27.25	25.93	21.28	41.4	47.01	19.17	28.57	31.49	24.18	16.75	15.98	24.35	22.29	17.56	38.05	20.18	16.9	14.88	11.71	9.39	10.18
CCG003253	189.08	201.18	137.91	227.55	204.72	120.29	227.07	170.33	162.18	212.63	162.34	189.12	226.51	161.73	170.48	258.83	174.45	325.91	151.44	213.54	168.95	225.22	262.15	203.97	260.33	294.24	265.7	349	535.22	362.36
CCG003255	9	8.82	12.62	12.1	20.99	16.71	17.24	18.21	12.49	16.35	16.58	16.18	2.2	2.89	7.72	5.74	1.97	3.97	11.42	6.23	9.29	2.93	3	4.08	2.41	2.12	10.57	0.68	5.31	1.79
CCG003256	0	0	0	0	0	0.05	0	0	0	0	0	0	0	0	0	0	0	0	0.05	0	0.02	0	0	0	0	0	0	0	0	0
CCG003258	16.45	12.32	15.99	6.46	6.8	12.71	3.89	3.54	4.59	2.94	2.61	4.65	4.23	3.48	7.34	10.23	14.1	12.28	5.81	4.89	2.63	0.68	1.14	0.42	1.03	0.97	1.52	1.74	1.86	1.29
CCG003260	0.11	0.12	0.07	0	0.11	0	0	0	0	0	0	0	0	0	0	0	0	0	0.02	0	0.05	0	0	0	0	0	0	0	0	0
CCG003264	2.37	4.49	5.58	4.47	13.29	5.19	3.7	3.53	1.97	4.03	5.32	3.75	0.38	0.75	1.94	8.2	2.32	5.86	10.76	5.83	6.78	1.46	1.83	2.18	0.82	1.52	5.8	1.26	2.5	1.78
CCG003265	114.64	181.13	276.29	49.18	79.33	253.5	55.02	61.66	114.61	45.49	49.12	65.24	28.37	27	39.81	4.08	7.02	5.92	3.06	1.74	1.21	0.22	0.26	0.09	0.17	0.22	0	0.65	0.2	0.27
CCG003266	0.67	0.11	0.24	0.28	0.1	0	0.18	0.14	0	0	0	0.15	0	0	0.06	0.04	0.27	0.38	0.75	0.18	0.68	0.29	0.31	0	0.15	0.63	0.37	0.73	1.3	0.44
CCG003267	362.82	382.93	358.67	256.68	261.66	291.17	293.87	222.52	305.66	309.83	364.18	368.36	401.87	355.81	426.92	232.15	262.95	218.99	232.14	224.56	193.06	312.1	316.17	269.62	226.14	231.91	124.15	179.09	163.76	172.03
CCG003268	0	0	0	0	0	0	0	0	0.04	0	0	0.09	0.05	0	0	0.2	0.44	0.22	0.43	0.54	0.58	0.16	0.4	0.35	0.36	0.09	0.08	0.36	0.07	0.19
CCG003269	82.77	77.72	52.31	33.8	27.18	19.28	19.22	18.8	23.89	20.54	20.31	28.43	54.43	81.67	46.54	33.42	35	25.59	17.91	18.03	8.73	5.83	4.67	8.24	9.84	9.17	7.84	18.03	20.63	17.48
CCG003270	28.38	28.8	22.44	22.69	31.36	16.8	14.97	20.8	10.23	16.11	18.36	7.46	24.1	23.47	9.95	11.98	10.32	13.04	8.1	6.6	6.47	5.82	5.61	6.25	6.12	6.54	5.04	6.88	6.67	6.38
CCG003272	18.08	16.87	17.59	19.9	16.68	16.82	22.46	24.18	14.72	17.26	20.47	16.35	21.97	24.1	20.23	23.89	25	28.36	13.66	14.36	12.91	12.41	7.08	12.39	11.96	12.01	10.25	16.29	14.23	16.92
CCG003273	12.51	14.06	19.46	3.63	21.62	17.2	0.93	1.65	8.39	1.37	1.79	2.76	2.16	1.34	7.6	11.7	7.39	10.46	11.7	9.84	10.46	13.88	13.26	15.37	19.03	13.86	6.33	5.67	3.17	5.02
CCG003274	2.57	2.24	1.24	0.43	1.45	0.73	0.18	0.11	0.2	0	0.06	0.07	0	0.08	0.12	0.51	0.45	0.4	0.49	0.48	0.36	0.14	0.26	0.17	0.09	0.1	0.1	0.29	0.26	0.17
CCG003275	41.58	41.76	41.31	39.42	38.66	48.93	40.56	49.02	38.08	34.86	46.18	51.87	43.58	44.04	29.65	67.76	60.34	53.66	65.68	65.64	85.31	57.58	60.71	66.1	96.63	100.73	83.1	81.7	85.97	73.01
CCG003276	14.04	26.82	4.48	25.41	28.86	3.95	11.51	4.84	0.27	1.82	2.58	0	0	0.85	0	6.98	5.2	8.8	20.11	22.38	12.94	4.64	2.98	8.09	12.2	7.17	29.97	17.79	5.43	33.21
CCG003277	2.83	1.48	1.12	0	0.92	0.38	0	0.26	0.21	0	0	1.62	0	0.37	0.11	1.47	2.26	2.23	1.46	0.64	0.4	0.4	0.14	0	0.28	0.23	0.11	0	0	0
CCG003278	27.19	29.11	32.5	23.47	27.83	33.64	17.46	24.38	27.55	19.65	20.29	18.8	28.56	25.93	28.07	37.06	41.79	42.06	34.27	41.29	37.56	37.93	25.72	45.21	37.9	32.41	21.85	42.68	21.1	43.83
CCG003279	1.94	2.27	1.14	2.19	2.8	1.18	2.13	1.75	0.51	1.84	1.11	0.89	0.55	1	0.57	0.03	3.48	0.06	0.16	0.23	0.19	0.03	0.07	0.12	2.25	0.04	0.11	0.13	0.12	0.18
CCG003280	539.35	587.27	525.91	473.21	569.9	447.9	659.24	449.08	443.67	519.25	550.6	493.81	548.2	431.13	459.52	924.06	962.96	757.37	919.34	909.38	781.42	1615.43	1907.08	1378.19	1593.38	1836.87	1125.43	1482.78	1599.46	1477.99
CCG003282	108.04	128.15	112.47	42.67	79.92	70.41	34.32	26.6	22.62	21.76	25.23	24.7	10.93	13.83	19.05	78.5	118.89	47.94	38.2	8.95	12.27	6.94	10.4	2.33	3.06	10.6	3.45	6.04	5.49	3.79
CCG003283	5.59	7.53	4.63	1.41	5.03	6	1.33	2.02	1.37	0.98	0.96	0.7	0.17	0.39	0.4	12.35	9.29	10.84	2.17	1.27	1.15	0.11	0.15	0.08	0.04	0.11	0.46	0.24	0.57	0.18
CCG003284	59.61	63.11	38.89	65.14	58.14	30.8	49.55	60.47	27.85	40.89	44.1	33.66	44.7	50.79	29.27	33.91	33.27	36.44	16.87	15.85	17.81	8.41	9.66	10.08	8.31	12.64	27.49	16.85	25.25	19.64
CCG003285	5.67	3.26	3.56	4.79	4.79	3.24	4.3	3.83	2.64	3.03	4.81	1.95	3.65	3.41	1.13	4.16	5.68	2.59	0.82	0.35	0.33	0.03	0.04	0	0.02	0.04	0.14	0	0.04	0
CCG003286	2.66	3.18	1.49	2.17	1.81	2.24	1.59	1.71	2.25	1.58	1.56	0.4	2.3	2.1	1.29	1.08	0.99	0.58	0.06	0	0	0	0	0	0	0	0	0.03	0.02	0
CCG003287	33.81	41.63	34.98	48.53	48.72	42.13	50.27	47.84	44.83	39.07	34.1	28.63	32.74	26.48	30.24	32.37	28.52	34.9	34.34	68.08	39.22	18.76	14.58	15.83	9.1	13.01	14.21	22.22	26.5	25.25
CCG003288	77.68	95.47	106.3	105.36	98.88	97.42	97.68	117.26	95.79	90.28	119.53	92.6	83.36	93.51	84.78	96.82	93.08	96.63	93.23	124.97	86.06	47.41	40.26	50.99	49.3	53.96	74.74	79.37	102.97	80.95
CCG003289	21.97	21.07	24.37	21.12	21.59	29.66	20.39	26.62	26.31	19.11	21.48	22.91	23.7	24.44	19.72	23.76	26.43	27.09	24.3	20.58	22.17	12.43	11.58	13.48	10.49	12.48	20.52	21.78	20.05	24.09
CCG003290	19.38	16.49	22.58	19.2	22.66	24.42	20.08	24.97	25.33	22.39	24.56	25.77	15.9	17.18	19.99	26.47	22.35	26.2	28.33	27.99	30.31	9.34	13.02	12.56	8.26	9.63	35.62	8.06	14.02	8.67
CCG003291	9.07	8.48	8.17	7.19	8.4	7.03	4.71	6.3	9.7	7.37	8.99	5.35	8.94	6.12	4.17	6.66	7.78	8.32	5.56	7.53	5.96	5.93	5.58	5.23	4.76	6	4.79	5.8	7.41	6.13
CCG003292	13.6	12.02	6.58	10.23	10.1	7.32	12.68	14.04	9.89	16.1	20.13	8.66	29.53	27.84	15.11	11.5	9.77	13.56	7.32	9.45	11.22	16.87	16.52	15.97	22.29	19.09	13.95	25.89	20.98	25.78
CCG003294	1.73	1	1.24	5.26	4.65	2.82	1.63	1.97	0.64	1.24	1.26	0.84	2.43	1.69	0.63	0.18	0.14	0.08	2.94	6.15	9	0.89	0.98	1.17	1.58	2.52	1.4	13.75	17.42	17.86
CCG003296	0	0	0.2	0.11	0	0	0	0.23	0	0.08	0	0	0	0	0	0	0	0	0	0	0	0	0	0	0	0	0	0	0	0
CCG003303	3.18	3.07	4.55	0.93	0.88	0	0	0.63	0.75	0	1.37	1.29	1.18	2.63	0.13	5.68	9.18	3.19	0.49	0.71	0.19	0.48	0.68	2.15	0.23	1.08	0	2.44	0.96	0.75
CCG003304	33.29	31.76	36.75	23.99	28.06	45.21	25.22	21.91	31.6	19.94	26.22	29.03	18.38	27.39	29.93	29.39	39.26	35.18	56.8	66.67	61.57	81.94	70.3	73.67	76	73.85	33.19	59.08	31.79	56.06
CCG003305	0	0	0	0	0	0	0	0	0	0	0	0	0	0	0	0.07	0	0.09	0	0	0	0	0	0	0	0	0	0	0	0
CCG003306	7.98	10	3.78	7.92	8.57	3.91	7.69	3.58	3.81	4.58	3.51	11.75	2.87	5.69	9.08	2.24	3.42	2.24	0.79	0.19	0.69	0.08	0	0	0	0.2	0	0	0	0
CCG003307	15.15	14.25	18.53	14.61	13	17.11	14.13	16.97	22.22	17.54	18.04	24.08	26.31	26.16	29.57	16.06	18.92	17.09	15.79	14.62	13.88	15.53	18.42	16.3	30.1	26.03	17.05	21.77	17.6	19.71
CCG003309	420.95	364.16	310.69	117	179.64	151.02	125.73	106.11	111.12	80.36	58.21	101.08	145.97	443.25	63.86	173.27	222.85	149.99	135.75	129.26	62.64	31.57	31.39	51.34	30.64	23.32	13.32	24.05	43.27	18.3
CCG003311	0.44	0.74	0.7	0	0.8	0.82	0.82	0.33	0	0	0	0	0	0.15	0	4.53	2.5	4	4.6	5.26	3.95	12.64	6.79	11.74	5.06	3.82	3.87	6.51	7.19	4.02
CCG003312	0	0	0	0	0	0	0	0	0	0	0	0	0	0	0	0.07	0	0	0	0	0	0	0	0	0	0	0	0	0	0
CCG003314	0.75	0.31	1.19	0.14	0.2	0.3	0.35	0.98	0.28	0.56	1.45	1.29	0.38	0.52	0.06	0.04	0.03	0	0.09	0	0.04	0.04	0.1	0	0	0	0.43	0	0.11	0
CCG003315	0	0.1	0	0.14	0.1	0.2	0	0	0.11	0.37	0	0	0	0	0	0	0.03	0	0.04	0	0.25	0	0.1	0.05	0	0	0.12	0	0.16	0.1
CCG003316	6.41	5.63	6.63	4.63	7.56	5.05	3.95	4.02	4.66	3.66	3.75	3.47	2.93	3.46	2.98	3.26	3.07	3.14	1.26	0.82	0.88	0.9	0.82	0.75	1.36	2.11	1.69	2.88	5.25	3.62
CCG003317	0.31	0.14	0.08	0.27	0	0	0	0	0	0.06	0.16	0	0.2	0.38	0.11	0	0	0	0	0	0	0	0	0	0	0	0	0	0	0
CCG003333	9.88	14.54	9.15	12.82	8.68	8.18	7.1	8.21	7	7.07	9.19	6.44	8.23	6.81	5.24	3.85	4.43	5.56	2.4	2.55	2.77	1.95	2.78	2.06	2.06	2.43	4.84	3.83	3.72	4.82
CCG003337	0.7	2.16	4.46	4.39	5.94	3.72	0.19	0.74	0.44	0.1	0.26	0.61	0	0	0.03	3.69	0.14	2.04	6.48	3.5	2.74	0.04	0	0	0	0.03	0	0	0	0
CCG003338	0.27	0.07	0.51	0.88	0.28	0.36	0.5	0.1	0	0	0.17	0.2	0.05	0	0	2.5	4.76	2.3	0.25	0.39	0.51	0.15	0	0.3	0.07	0	0.43	0.03	0.23	0
CCG003340	0	0	0	0	0	0	0	1.11	0.15	0.49	0	0	0	0	0.15	0	0.09	0	0.34	1.07	1.11	3.35	3.98	4.04	3.44	3.91	3.53	4.04	1.4	5.63
CCG003341	0	0	0	0	0	0	0	0	0.13	0	0	0.33	0	0	0	0	0	0	0	0	0.1	0.25	0	0.12	0	0	0	0	0.5	0
CCG003342	81.45	59.41	72.45	58.21	37.17	48.71	54.32	52.29	50.17	59.62	68.83	45.46	117.67	377.39	59.31	137.94	186.02	159.78	67.56	66.9	62.51	162.9	128.26	153.86	224.81	202.7	118.32	345.53	308.47	310.29
CCG003343	11.29	9.49	13.94	1.84	4.34	10.1	0.78	0.78	0.59	0.57	0.54	1.03	0.38	0	0.56	4.92	6.62	5.76	1.32	0.53	0.14	0.04	0	0	0	0	0	0.05	0.06	0
CCG003344	26.25	28.65	41.5	11.34	13.47	44.16	6.29	10.4	19.44	7.91	12.36	12.81	14.93	12.48	17.75	29.63	45.08	39.54	47	54.16	39.54	6.05	6.15	7.46	3.72	7.14	9.43	2.75	5.47	2.96
CCG003346	0	0	0	0	0	0	0	0	0.52	0.43	0	1.34	0	0.3	0.39	0	0	0	0	0	0	0	0	0	0	0	0	0	0	0
CCG003347	0.96	1.61	2.12	1.18	1.5	0.68	1.79	1.08	1.28	1.42	0.82	0.97	1.41	0.66	1.05	0	0.11	0.04	0	0	0.04	0.15	0.13	0.05	0.09	0.12	0.1	0.08	0.18	0.04
CCG003348	50.34	61.95	44.79	54.54	62.41	41.68	40.84	41.1	42.46	41.7	43.31	29.28	55.47	43.23	39.75	43.44	54.23	49.1	38.38	34.59	42.28	66.36	73.74	59.75	80.4	79.13	51.1	67.69	53.89	65.61
CCG003350	1.83	2.21	0.9	0.23	0.06	0.79	0.12	0	0.18	0.09	0	0.09	0.05	0	0.02	0.01	0.12	0	0.4	0.06	0.5	0.02	0	0	0.07	0	0	0.01	0.14	0.06
CCG003351	37.64	33.42	39.37	24.88	22.55	27.62	27.15	27.55	35.24	25.18	30.76	32.55	36.76	49.13	36.7	49.21	66.72	50.23	30.18	24.55	23.18	13.88	15.61	15.21	17.32	19.59	10.27	27.76	21.04	23.62
CCG003352	169.52	204.81	128.82	223.24	212.16	162.27	223.61	216.06	138.39	206.49	188.53	132.02	178.22	163.67	107.31	120.7	94.45	146.69	158.95	166.39	169.76	162.05	216.52	159.71	178.64	206.14	328.36	210.9	332.72	234.38
CCG003353	20.9	21.91	22.05	26.16	23.11	22.92	19.86	24.25	20.03	19.89	20.66	20.31	19.59	19.5	18.15	16.71	15.53	17.83	13.84	14.13	16.77	11.41	9.45	14.27	10.52	12.13	16.62	15.09	15.68	15.26
CCG003354	12.65	14.1	12.64	15.68	16.94	15.16	12.99	15.35	14.67	13.6	14.74	9.76	17.12	17.91	12.6	8.34	9.12	8.8	6.75	7.22	8.62	10.77	11.94	11.09	13.17	9.84	6.03	7.78	7.55	9.79
CCG003355	31.13	27.09	19.28	8.13	11.18	19.12	3.89	7.55	7	3.82	4.47	5.82	4.55	9.18	8.71	44.9	62.22	35.6	16.26	14.9	14.42	6.92	7.86	6.98	7.45	8.54	9.88	19.93	17.63	12.36
CCG003357	0	0	0.29	0.5	0	0	2.54	0.68	0.34	1.79	1.9	0.86	0.18	0.23	0.07	0.05	0	0	0	0	0.05	0	0.49	0	0	0	0.15	0.05	0.64	0.4
CCG003358	48.65	54.67	33.95	42.49	45.81	34	33	39.11	28.92	34.83	37.84	28.91	32.53	34.97	28.43	20.9	22.95	24.9	24.49	22.5	27.6	40.75	37.76	34.53	41.68	45.67	54.23	27.79	39.42	25.92
CCG003359	26.36	22.56	45.33	32.32	37.94	54.57	23.89	40.97	39.62	23.58	24.1	35.12	21.93	25.3	31.63	15.5	21.28	19.17	25.8	24.22	23	9.75	10.27	10.1	13.29	14.04	17.13	17.97	9.57	13.6
CCG003364	36.43	35.85	28.57	34.52	34.41	31.56	31.4	27.97	30.97	34.3	42.67	21.55	51.13	46.11	35.48	36.93	40.34	38.94	41.8	44.18	40.79	74.66	79.36	70.51	65.85	59.46	17	63.09	40.58	55.96
CCG003365	13.31	16.05	13.14	17.07	12.26	16.56	17.28	19.71	13.81	15.41	16.81	12.96	12.89	9.52	11.41	16.5	16.09	17.19	13.57	11.77	10.97	5.96	7.6	7.51	7.64	8.74	17.54	15.17	20.76	16.24
CCG003368	0	0	0	0	0	0	0	0	0	0	0	0	0	0	0	0	0	0.04	0	0	0	0	0	0	0	0	0	0	0	0
CCG003369	2.81	2.63	3.09	0.67	1.89	2.43	0.46	0.74	1.15	0.53	0.32	0.57	0.3	0.26	0.66	0.13	2.19	1.12	0.04	0	0.04	0.05	0.02	0.05	0	0.02	0.05	0.16	0.14	0.04
CCG003372	19.68	19.98	23.82	11.75	14.13	17.54	10.16	13.06	15.98	11.82	12.66	14.35	11.15	11.93	13.67	15.35	14.69	17.16	14.64	15.96	15.26	11.56	10.79	12.62	6.71	9.46	9.53	7.32	6.7	7.05
CCG003373	0.14	0	0.53	0	0.15	0	0.26	0	0	0.14	0	0	0.22	0.29	0	15.4	13.24	22.1	5.88	12.96	10.04	8.68	5.28	8.33	9.93	8.91	11.8	29.9	22.76	24.45
CCG003374	23.24	23.86	24.79	25.45	25.18	28.02	28.31	35.34	25.95	26.8	33.16	21.42	25.94	26.72	23.71	17.28	16.76	22.18	18.82	17.95	19.68	17.4	14.16	18.57	16.81	15.71	21.05	15.36	15.28	16.5
CCG003375	403.09	451.85	345.96	301.14	395.49	338.05	278.52	242.88	294.46	319.79	433.02	284.36	308.03	285.37	246.48	366.09	335.27	316.26	490.06	403.7	521.71	889.38	1140.77	704.26	628.75	622.26	386.46	225.37	338.17	222.99
CCG003376	2.96	3.3	4	2.25	5.05	4.46	1.41	1.72	1.61	1.32	1.57	1.38	0.94	1.05	1.24	4.7	3.89	4.72	3.56	4.03	4.32	3.19	2.03	4.39	3.46	2.95	4.62	2.43	2.82	2.49
CCG003377	11.18	11.06	8.22	7.38	11.15	6.09	10.85	10.91	6.88	7.97	12.2	6.08	10.3	12.75	5.15	8.01	4.54	6.76	6.86	5.22	6.81	7.68	8.38	5.98	6.83	7.22	7.41	5.92	11.07	4.8
CCG003378	24.66	26.36	33.44	29.64	23.9	32.13	19.33	19.59	22.98	13.43	13.86	14.25	8.8	9.5	11.87	25.92	29.74	32.67	40.33	38.37	44.77	35.43	26.54	35.73	35.47	40.75	13.35	33.46	17.27	45.87
CCG003380	0	0	0	0	0	0	0	0	0	0	0	0	0	0	0	0.1	0	0.05	0	0	0	0	0	0	0	0	0	0	0	0
CCG003381	2.66	8.89	0.56	0.65	2.53	1.42	0	0	0	0.22	0	0	0	0	0	0.82	1.65	0.1	0.2	0	0	0	0	0	0	0	0	0	0	0
CCG003382	7.88	6.88	9.36	4.4	3.01	4.36	2.57	1.7	0.84	2.01	1.29	1.23	2.43	6.48	1.3	1.07	0.07	0.46	0.04	0	0.04	0.09	0.18	0.08	0.86	1.04	0.15	0.43	1.48	1.88
CCG003386	6.26	5.99	6.84	8.39	6.05	7.73	6.26	9.06	8.26	6.1	8.09	8.54	10.22	11.32	11.89	7.08	7.53	8.14	6.48	6.33	6.87	5.86	4.03	6.42	6	6.07	6.64	7.24	6.55	7.96
CCG003387	5.64	4.64	1.78	2.26	3.46	1.71	1.19	0.48	1.4	2.59	8.09	16.1	9.57	11.22	24.27	6.54	10.07	1.16	0.85	0.62	0.83	1.04	2.37	1.77	0.92	1.28	0.75	0.37	0.33	0.29
CCG003388	167.52	190	226.98	93.83	216.62	124.73	59.07	55.72	53.2	53.54	41.11	65.43	46.14	28.81	53.68	177.79	112.69	163.65	187.75	89.6	83.98	196.5	309.64	157.77	336.03	314.04	191.38	173.78	171.17	154.4
CCG003389	14.9	11.41	15.46	6.84	14.79	11.5	7.44	4.37	6.21	5.37	5.14	8.71	4.25	4.49	5.21	129.45	108.76	134.88	137.8	108.05	95.72	148.25	212.75	124.8	205.62	199.63	188.31	100.98	127.43	102.52
CCG003390	34.39	22.8	34.2	87.01	39.4	70.94	154	218.56	221.74	235.25	186.62	220.9	19.21	13.2	73.68	8.9	3.1	9.02	52.18	54.94	96.28	58.09	85.58	72.44	37.38	55.31	193.44	8.39	54.82	13.78
CCG003391	12.97	16.09	14.43	16.47	14.56	16.39	21.13	12.27	18.43	10.6	12.54	18.24	9.67	9.87	11.94	6.53	3.91	6.5	21.6	29.57	21.54	18.64	25.43	16.26	37.06	37.76	26.55	28.88	28.21	23.87
CCG003392	15.99	14.05	22.97	15.92	12.68	22.56	17.42	18.78	22.05	15.08	16.32	24.53	13.69	16.34	25.53	16.4	18.52	15.8	10.79	12.17	11.88	13.5	8.87	12.17	15.3	12.51	14.31	23.9	17.26	25.88
CCG003393	167	162.97	175.54	52.53	129.13	128.15	27.04	31.52	67.08	23.38	20.4	34.9	45.42	69.11	85.85	83.59	89.96	94.63	55.14	45.39	45.34	31.84	34.78	28.25	30.3	44.06	79.61	49.7	102.36	44.92
CCG003394	53.77	66.74	48.21	58.09	76.63	51.89	67.82	72.19	55.49	69.48	75.97	50.85	38.4	39.31	39.1	44.17	37.9	53.62	40.6	44.5	38.78	41.64	48.23	33.82	32.01	39.46	49.52	27.84	68.1	33.34
CCG003395	38	20.62	19.64	1.54	1.67	6.14	0.24	0.2	0.41	0.43	0.45	0.13	0.21	2.13	0.26	21.12	29.62	15.36	8.07	2.03	1.52	0.97	2.08	0.39	17.49	3.22	0.62	6.78	5.36	2.07
CCG003396	0	0	0	0	0	0	0	0	0	0	0	0	0	0	0	0	0	0.03	0	0	0	0.06	0	0	0	0	0	0.04	0	0
CCG003397	25.2	29.33	30.69	31.88	25.31	32.77	28.03	33.84	32.1	29.23	30.84	36.07	30.04	30.33	32.43	21.24	19.75	19.05	22.59	22.69	22.69	21.9	18.36	27.74	20.09	21.86	21.7	18.23	18.87	18.61
CCG003398	8.38	8.23	5.66	7.81	9.35	7.62	8.59	9.85	6.62	8.78	8.39	5.5	9.01	8.52	5.62	10.01	8.7	11.13	8.83	9.45	7.48	8.25	6.38	9.07	6.18	6.79	9.11	8.17	8.56	8.61
CCG003399	8.13	3.33	3.51	19.49	9.66	14.44	23.66	35.15	12.99	25.1	20.27	15.79	2.5	2.02	6.21	1.6	0.62	1.98	20.18	17.5	35.74	31.57	27.42	40.54	25.97	25.39	43.74	12.55	11.52	11.28
CCG003401	178.29	143.48	122.43	47.55	49.4	84.61	41.82	47.33	82.12	53.41	75.45	68.99	117.04	255.23	72.15	102.18	144.6	105.5	87.96	88.49	98.12	124.64	113.24	175.71	72.49	72.26	55.66	73.09	97.07	60.65
CCG003402	25.42	22.37	27.13	26.74	22.46	27.84	25.98	29.53	28.87	20.81	23.64	23.6	27.36	26.3	25.87	24.42	25.29	23.22	17.26	19.42	20.68	21.4	12.67	22.53	19.09	16.82	19.67	27.47	23.08	26.84
CCG003403	0.25	0.34	0.17	0.08	0.46	0.18	0	0	0.07	0.09	0.03	0.07	0.04	0.04	0.14	0.3	0.41	0.32	0.16	0.1	0.06	0.05	0.02	0.07	0.1	0.06	0.07	0.06	0.03	0.1
CCG003404	29.29	36.94	74.62	13.44	18.69	67.25	9.36	10.35	26.15	13.58	16.01	13.42	5.62	4.01	5.19	158.34	186.7	157.92	143.19	76.19	89.51	10.85	7.38	15.5	6.89	1.75	2.25	5.28	5.57	5.96
CCG003405	26.7	39.56	40.5	20.94	26.62	27.99	16.79	15.21	26.77	14.6	14.4	31.18	12.32	19.91	24.9	20.64	25.38	21.34	18.84	12.3	7.23	2.72	5.35	2.96	3.38	5.05	3.47	6.08	5.33	7.26
CCG003406	9.64	11.13	8.04	4.93	5.52	4.85	3.52	2.92	4.87	4.81	5.58	4.26	5.25	6.75	3.65	3.9	5.56	4.36	3.88	5.66	5.33	4.42	5.51	5.12	2.43	4.46	7.63	2.38	1.7	2.3
CCG003407	7.36	3.32	6.53	10.82	5.99	10.83	6.3	2.38	5.76	1.96	0.51	2.73	0.32	0.27	2.72	35.98	45.3	34.91	68	63.8	61.16	36.72	50.41	22.53	25.71	45.36	121.82	33.34	93.27	40.17
CCG003409	121.84	109.42	151.06	57.52	83.99	68.58	39.28	34.5	53.47	33.39	32.94	55.35	29.53	34.22	52.89	115.54	145.48	84.35	26.85	18.78	9.91	2.34	4.46	4.46	9.04	4.27	2.25	11.3	5.39	7.05
CCG003410	23.33	29.96	22.73	18.02	30.95	22.47	13.46	16.2	14.94	8.42	10.09	10.7	7.78	7.74	6.19	26.15	24.46	39.5	34.22	41.33	26.35	12.54	10.01	17.49	7.47	10.31	3.45	10.72	6.61	16.01
CCG003411	0	0	0	0	0.04	0	0	0	0	0	0	0	0	0	0	0	0	0	0	0	0	0	0	0	0	0	0	0	0	0
CCG003412	8.59	9.36	6.68	9.64	9	9.18	27.42	15.78	13.58	26.37	21.32	22.68	33.5	26.2	26.57	17.43	11.16	11.91	6.14	7.58	4.68	5.72	5.39	5.74	5.41	5.26	3.35	9.45	6.25	8.22
CCG003413	953.03	1099.39	957.23	1070.17	1115.58	796.86	1194.79	848.1	906.81	1089.78	1227.04	1021.19	1155.78	977.07	832.69	724.06	641.71	630.17	838.36	834.73	729.68	1033.23	1232.8	878.8	1054.18	1187.38	594.77	992.82	1127.45	950.5
CCG003414	6.39	7.1	4.42	6.59	5.81	5.4	7.94	8.99	5.09	9.09	9.73	5.83	12.04	9.84	5.77	8.13	8.83	9.9	3.99	4.19	3.47	1.52	1.77	1.58	1.48	1.64	2.39	3.11	5.6	3.25
CCG003415	9.39	11.76	7.05	13.49	14.87	6.02	12.78	12.3	4.15	13.16	17.59	4.21	25.73	20.84	5.32	22.04	23.85	21.68	6.54	4.77	6.02	2.16	3.41	2.24	4.75	5.08	3.34	11.13	13.32	14.05
CCG003416	0.1	0	0	0	0	0	0	0	0	0.07	0	0	0	0.05	0	3.35	3.15	3.92	1.57	2.57	1.73	0.67	0.83	0.7	0.7	0.82	2.07	1.53	2.92	1.48
CCG003417	8.39	7.67	7.57	8.32	6.45	7.59	7.8	6.64	8.66	8.09	8.97	6.63	8.78	10.95	7	4.81	4.51	6.59	4.59	5.44	5.17	6.48	5.6	6.02	9.48	7.44	7.55	6.29	7.36	6.78
CCG003418	443.53	535.71	519.15	503.4	534.71	490.59	431.95	350.17	437.91	455.83	557.93	593.15	436.97	392.1	484.14	420.54	340.96	381.93	764.58	648.52	720.53	1250.71	1473.97	796.35	997.48	1065.35	550.58	343.71	415.91	312.11
CCG003419	7.66	5.41	7.53	6.7	5.05	7.01	3.46	4.86	7.64	4.04	4.26	4.12	10.08	10.53	4.08	0.46	0.53	0.35	0.57	0.29	0.67	1.26	0.67	1.02	2.17	1	0.81	1.47	4.26	0.81
CCG003420	0	0	0	0	0	0	0	0	0	0	0	0	0	0	0	0	0	0	0	0.05	0	0	0	0	0	0	0	0	0	0
CCG003424	12.1	10.7	11.37	16.9	14.85	15.26	25.95	20.22	13.54	17.42	26.9	16.93	14.13	15.64	11.63	11.24	11.41	15.22	10.59	8.71	11.02	12.55	8.59	12.62	16.04	16.71	17.2	19.08	20.12	21.6
CCG003425	4.51	4.23	4.84	6.75	5.63	5.27	5.05	7.51	4.51	4.76	5.98	5.65	6.44	6.21	5.61	4.1	3.73	4.24	2.63	3.21	3.32	3.25	1.48	3.24	2.75	2.03	3.27	3.7	2.61	3.32
CCG003429	20.27	22.59	13.18	2.6	12.07	8.83	4.4	1.18	4.07	6.58	0.25	6.29	8.49	12.08	1.75	0.45	0.7	0.7	0.18	0.19	0	0	0	0	0.42	0.1	0	0.19	0	0
CCG003431	0	0	0	0	0	0	0	0	0	0	0	0	0	0	0	0	0	0.09	0	0	0	0	0	0	0	0	0	0	0	0
CCG003436	74.51	86.47	68.44	74.86	84.97	55.02	65.03	68.43	56.9	93.22	94.03	50.99	92.04	102.02	52.04	59.98	48.95	66.32	73.94	59.55	70.36	97.16	122.9	89.17	87.23	100.87	75.59	46.71	66.52	56.34
CCG003441	0	0	0	0	0	0	0	0	0	0	0	0	0	0	0	0	0.02	0	0	0	0	0	0	0	0	0	0	0	0	0
CCG003442	0	0	0	0	0.12	0	0	0	0	0	0	0	0	0	0	0	0	0	0	0	0	0	0	0	0	0	0	0	0	0
CCG003443	0.21	0.18	0.4	0.08	0.22	0.06	0	0.16	0.06	0	0	0	0	0.07	0.03	0.05	0	0.14	0	0.61	0.05	0	0	0	0	0.05	0	0.05	0	0
CCG003444	10.44	13.16	23.87	13.5	11.83	23	13.16	11.01	29.65	8.39	7.95	11.79	6.35	6.93	13.77	7.4	14.7	10.08	13.85	19.61	10.39	7.9	15.18	5.61	12.58	7.46	9.92	4.09	8.31	4.32
CCG003446	7.29	8.37	8.22	9.45	9.83	8.41	12.26	11.65	5.12	6.82	12.94	8.25	8.08	6.72	7.29	0.57	0.46	0.86	0.4	0.28	0.1	0.3	0.04	0	0.69	0.18	0.84	0.76	1.15	1.46
CCG003450	1.64	2.34	5.56	1.65	2.02	2.73	2.19	1.45	5.38	2.32	2.83	5.3	1.23	1.52	4.07	2.69	1.38	2.53	1.78	3.35	1.67	0.9	3.67	0.52	3.66	2.48	1.16	2.02	1.25	2.2
CCG003451	3.17	3.05	4.44	5.38	3.35	3.86	12.75	10.21	17.43	5	6.86	11.15	5.58	6.83	8.81	0.88	0.36	0.13	0.29	1.08	0.7	0.15	0.55	0.14	0.1	0.4	0.06	0.23	0.42	0.15
CCG003452	152.48	152.29	155.47	84.19	123.85	140.06	63.45	66.18	135.02	103.38	108.35	149.05	136.8	126.04	140.98	106.9	132.47	115.59	76.49	73.25	74.23	91.83	84.31	80.99	75.6	67.13	65.46	51.34	41.79	43.92
CCG003453	23.19	20.55	18.29	20.64	23.81	20.06	15.57	18.67	18.31	17.44	22.88	17.9	23.86	20.71	14.7	11.3	11.27	11.78	7.06	10.2	7.08	5.87	4.05	8.18	3.98	5.04	5.3	6.82	8.53	7.93
CCG003455	59.24	62.73	60.38	32.7	43.33	50.65	30.46	46.18	44.06	26.33	40.75	40.49	20.26	21.8	29.51	47.17	49.27	35.88	34.14	27.46	41.29	30.33	47.87	26.26	49.77	40.88	26.64	102.02	59.83	61.59
CCG003456	3	2.4	2.18	2.54	1.84	2.95	1	0.23	2.36	1.02	1.39	2.22	2.12	1.01	2.74	5.73	5.09	6.1	4.27	5.2	2.98	1.59	1.65	2.23	1.62	1.67	2.25	2.2	1.9	2.3
CCG003457	13.88	15.76	18.85	8.89	7.75	6.32	8.63	7.68	6.99	4.93	7.29	10.38	7.08	3.28	7.86	16.62	23.82	22.06	4.13	4.52	4.55	3.1	1.72	3.19	2.2	1.71	2.92	3.83	10.58	5.73
CCG003458	2.37	1.52	2.72	0.84	0.52	2.6	0.4	0.21	2.97	0.14	0.09	1.31	0.46	0.35	2.68	1.89	0.66	0.92	2.37	5.08	2.22	1.24	1.31	1.58	0.61	1.06	3.26	0.83	0.2	0
CCG003459	4.69	2.69	4.93	14.29	7.73	6.16	12.29	13.06	5.76	10.3	6.91	9.22	1.15	1.08	2.73	8.62	3.12	7.15	21.16	30.73	24.15	11.83	13.1	16.82	7.81	10.26	11	4.34	6.71	4.95
CCG003464	0	0.11	0	0	0	0	0	0	0	0	0	0	0	0	0	0	0	0	0.14	0	0	0.08	0	0	0	0	0.06	0	0	0
CCG003467	0	0	0	0.12	0.08	0	0	0	0	0.16	0	0	0	0	0	0	0	0	0	0.08	0.25	0.27	0.21	0.36	0.76	0.16	0.36	0.08	0	0.08
CCG003468	0.13	0	0.1	0.51	0.36	0	0.15	0.24	0	0.05	0	0	0	0.04	0	0	0	0	0.11	0.13	0.05	0.11	0.14	0.09	0	0.05	0.07	0	0	0
CCG003470	0	0	0	0	0	0	0	0	0	0	0	0	0	0	0	0	0	0	0	0	0	0.04	0	0	0	0	0	0	0	0
CCG003472	22.28	19.19	22.39	39.13	30.57	27.53	45.04	52.64	34.41	48.79	54.67	47.7	43.14	37	39.76	16.58	14.68	17.68	21.53	20.35	25.5	19.98	17.5	21.5	24.58	27.28	52.72	26.07	30.97	31.26
CCG003473	0.06	0	0	0	0	0	0	0	0	0	0	0	0	0	0	2.6	1.96	2.47	0.68	1.73	1.4	1.56	2.04	1.99	1.95	3.02	4.29	3.28	3.42	1.35
CCG003483	6.88	4.71	8.19	6.51	5.83	6.63	8.55	9.68	9.23	9.02	9.06	8.37	7.13	5.61	6.27	5.49	5.36	7.06	3.92	5.26	5.17	3.14	4.77	4.5	3.51	4.2	6.11	5.05	7.94	6.24
CCG003489	0	0	0.05	0	0	0.04	0	0.03	0.01	0	0	0	0	0.01	0	0.01	0.02	0.04	0.03	0	0.02	0.01	0.02	0.01	0	0.01	0	0	0	0
CCG003490	0	0	0	0	0	0	0.13	0	0	0	0	0	0.06	0	0	0	0	0	0	0	0	0	0	0	0	0	0	0	0	0
CCG003491	3.52	2.95	3.69	4.14	2.87	3.76	2.01	3.03	2.17	1.58	1.39	0.86	0.47	0.49	1.13	1.32	0.46	0.32	0.22	0.26	0.23	0.09	0.12	0.05	0.14	0.23	0.66	0.1	0.09	0.25
CCG003492	3.26	3.05	1.65	0.96	1.49	2.5	0.73	1.17	1.31	0.51	3.19	2.18	2.19	2.16	1.62	10.71	8.83	8.3	2.33	2.89	1.17	0	0.14	0.15	0.14	0	0	6.32	4.07	2.9
CCG003494	21.89	18.37	30.23	29.73	25.73	45.96	39.75	53.85	61.94	47.34	44.72	67.37	20.39	24.91	50.91	9.59	9.51	8.86	23.63	21.04	31.72	30.91	37.59	30.7	17.45	17.3	44.48	11.94	12.04	13.61
CCG003495	24.67	30.65	20.59	21.54	23.3	25.86	18.12	22.1	25.98	30.75	30.63	28.69	25.67	24.95	22.64	25.4	25.57	23.41	29.65	22.33	26.35	40.27	50.65	26.98	28.04	37.23	23.7	21.98	25.61	22.79
CCG003496	0	0	0	0	0	0	0	0	0	0	0	0	0	0	0	0.06	0	0	0	0	0	0	0	0	0	0.06	0	0	0	0
CCG003498	35.07	35.1	31.08	34.96	30.86	30.48	24.6	31.83	22.61	23.25	23.48	16.71	32.01	34.08	25.73	37.11	44.53	39.89	29.29	25.18	21.94	14.04	12.47	13.43	17.78	18.22	21.51	29.71	27.8	30.7
CCG003499	46.93	50.72	54.24	34.8	46.22	54.44	36.18	36.01	38.19	32.51	42.71	26.99	33.56	38.23	20.59	55.47	57.7	58.46	58.59	56.6	58	71.12	65.46	59.23	56.67	61.69	37.16	52.28	39.27	53.44
CCG003500	32.88	32.73	33.69	35.09	33.71	25.29	64.56	71.4	106.4	149.64	173.67	138.6	276.84	210.52	198.75	30.51	25.75	32.21	45.1	64	77.83	249.47	203.57	274.97	187.12	184.04	85.46	123.23	74.64	122.22
CCG003501	67.2	67.4	56.4	47.04	78.86	50.96	60.03	55.04	41.71	62.7	71.24	56.24	78.01	70.8	48.66	81.72	68.68	80.9	41.21	39.68	31.64	25.95	28.37	24.72	24.8	29.46	31.86	43.33	44.81	40.1
CCG003502	60.95	96.51	60.93	77.98	79.8	64.54	69.05	75.08	60.15	79.3	92.52	79.72	123.49	98.07	76.28	76.32	62.95	62.45	77.23	60.4	59.61	87.38	92.03	68.65	57.97	79	40.05	41.46	58.02	40.81
CCG003505	35.19	34.51	25.62	14.28	29.69	17.59	16.54	8.83	11.07	15.24	16.51	16.94	10.57	13.39	9.78	67.46	55.51	61.14	72.12	58.47	58.58	55.18	85.35	53.66	49.27	66.1	61.19	34.16	45.12	30.65
CCG003507	0	0.04	0	0	0	0	0	0	0	0	0	0	0	0	0	0	0	0	0	0	0	0	0	0	0	0	0	0	0	0
CCG003508	0	0.04	0	0	0	0	0	0	0	0	0	0	0	0	0	0	0	0	0	0	0	0	0	0	0	0	0	0	0	0
CCG003509	0	0	0	0	0	0	0	0.08	0	0	0	0	0	0	0	0	0	0	0	0	0	0	0	0	0	0	0	0	0	0
CCG003514	0	0	0	0	0.08	0	0	0.06	0	0	0.1	0	0	0	0	0	0	0	0	0	0	0	0	0	0	0	0	0	0	0
CCG003515	7.51	6.97	11.28	10.13	8.76	11.16	8.25	9.59	10.29	7.39	8.16	9.71	7.33	7.1	9.31	9.52	8.79	10.9	7.53	9	8.21	6.1	4.41	7.47	5.89	5.89	10.18	7.25	7.42	7.42
CCG003516	123.54	128.81	137.67	115.15	106.27	136.54	140.39	121.83	199.24	139.87	138.41	162.88	163.54	146.59	190.25	175.11	182.44	171.46	230.99	254.06	299.27	364.85	433.27	385.69	496.99	459.74	230.04	534.42	268.73	552.98
CCG003517	1.17	1.1	3.38	2.43	3.33	2.19	0.52	0.31	0.09	0.1	0.09	0.11	0.03	0.02	0.02	2.55	1.82	2.48	1.58	0.85	0.6	0.01	0.04	0.03	0	0	0.02	0.02	0.02	0
CCG003519	42.47	39.88	23.14	42.97	38.2	26.54	35.06	40.32	22.58	35.68	30.51	16.66	36.3	29.37	12.66	45	45.44	47.7	40.99	39.44	43	44.74	39.12	44.53	48.42	41.96	35.05	59.93	41.17	59.11
CCG003520	0.49	0.18	0.31	2.24	0.51	1.14	0.73	1.91	1.18	0.81	0.85	1.41	0.2	0.31	0.78	0.45	0.18	0.49	0.75	0.66	1.2	0.77	0.92	0.62	0.38	0.53	0.35	0.13	0.2	0.16
CCG003521	17.41	20.41	22.65	20.74	21	28.41	19.55	22.19	33.92	22.74	22.94	24.96	30.1	33.27	35.41	25.5	29.67	29.57	22	23.58	25.43	13.09	16.02	18.83	15.19	16.05	17	18.53	16.57	18.63
CCG003522	28.05	30.84	24.42	22.22	24.1	32.71	24.07	24.09	29.75	25.29	29.35	20.76	33.96	35.68	22.72	21.37	18.81	22.85	29.54	27.97	33.66	36.79	33.97	33.76	23.92	20.44	27.9	17.79	17.75	15.25
CCG003525	4.42	2.28	2.51	5.37	3.46	3.35	10.28	10.24	7.31	14.12	20.47	16.88	26.86	35.25	22.52	1.57	1.18	1.39	1.97	3.58	2.04	5.88	5.84	5.56	4.69	5.3	3.16	6.53	1.53	5.91
CCG003526	2.12	4.25	1.21	4.36	2.75	2.38	4.15	3.96	4.01	6.26	3.14	7.58	8.04	8.62	5.41	0.05	0	0	0.05	0.05	0.14	0.12	0.11	0.06	0.11	0.59	0	0.51	0.06	0.21
CCG003527	2.17	3.49	3.05	0	1.5	4.38	1.35	0.36	0.71	0.47	0.62	1.47	0.19	0	0.43	1.56	2.22	3.73	0.33	0.7	1.3	1	0.78	0.41	0.39	0.98	0.47	0.23	1.37	0.24
CCG003528	3.7	5.37	7.94	1.81	2.56	5.99	3.97	4.02	3.65	1.21	1.73	1.71	0.98	0.15	1.93	2.95	5.21	2.78	1.18	1.19	1.71	0.8	0.66	0.51	0.96	0.92	1.6	0.43	2.48	0.23
CCG003529	0	0	0	0	0	0	0	0	0	0	0	0	0	0	0	0	0	0.18	0.38	0.3	0.84	0.7	0.78	0	1.22	0.32	3.23	0.7	2	0.53
CCG003530	0	0	0	0	0	0	0	0	0	0	0	0	0	0.08	0	0.13	0	0.15	0.13	0.68	0.2	0.38	0.94	0.38	0.33	1.04	2.02	0.03	1.83	0.34
CCG003531	69.6	69.37	60.96	57.38	55.16	71.1	42.24	59.61	63.71	48.03	55.04	47.56	84.71	85.05	70.42	79.17	91.7	77.8	57.93	58.88	67.63	58.7	46.4	64.35	51.81	47.25	40.81	60.25	39.94	54.14
CCG003532	1.56	0.72	0.61	0.47	0.67	0.57	0.2	0.64	0.41	0.42	0	0	0.26	0.3	0.22	1.91	1.72	1.59	0.84	0.16	0.43	0.04	0.12	0.06	0.06	0	0.14	0	0.27	0.14
CCG003533	1899.16	1955.3	1453.53	2213.19	1641.98	964.21	2729.94	2104.15	1314.44	1934.27	1621.91	1216.31	2153.25	2016.63	1247.43	3072.96	3145.21	3563.83	1543.77	1508.52	1249.81	1685.62	1986.17	1629.27	2181.66	2484.51	1210.94	2901.13	1864.78	3054.87
CCG003534	18.66	20.88	21.13	24.13	26.75	17.69	21.18	25.08	20.13	21.81	24.75	22.03	18.32	16.25	14.78	17.52	11.67	15.13	11.82	12.25	10.84	11.32	10.96	11.88	9.27	11.19	13.39	11.73	12.84	13.51
CCG003535	104.07	94.26	75.3	61.9	110.36	90.68	47.01	49.75	23.86	31.74	11.91	5.27	6.48	9.03	8.02	193.4	193.54	185.97	94.12	97.06	74.31	13.11	26.81	10.09	15.28	23.28	66.24	13.01	32.22	12.49
CCG003536	0	0	0	0	0	0	0	0	0.13	0.45	0	0	0.18	1.1	0	0	0.16	0.2	2.08	15.63	12.41	4.69	2.19	4.86	5.94	3.82	3.98	22.35	10.3	19.3
CCG003537	13.55	0.18	1.31	30.58	7.62	27.91	53.36	104.96	53.42	32.47	26.29	48.55	0.32	0.38	6.25	0.99	0.17	0.67	87.91	108.29	138.94	22.57	32.13	55.36	22.14	22.98	33.55	3.41	2.8	4.12
CCG003539	8.91	9.73	6.3	10.62	8.69	7.66	16.96	11.26	11.16	15.11	21.44	12.32	11.13	11.47	10.42	7.32	9.07	7.96	15.69	17.35	19.08	17.14	17.44	16.29	17.53	15.49	24.82	10.65	30.9	11.64
CCG003540	8.04	5.47	6.88	5.91	5.94	4.67	8.33	5.73	9.18	8.79	8.51	8.97	8.27	6.34	9.7	9.07	10.77	8.85	10.21	10.2	10.01	9.77	11.63	10.72	8.92	9.75	6.73	9.18	6.43	8.23
CCG003541	15.02	17.06	13.02	24.46	16.33	8.48	28.67	24.67	13.13	27.87	23.14	16.13	32.18	32.87	16.37	25.94	25.01	27.34	14.4	21	16.42	23.65	16.33	24.87	18.86	18.83	7.67	24.79	17.14	23.85
CCG003542	64.9	69.63	64.07	66.63	59.52	60.15	68.73	74.84	55.16	51.97	50.7	51.73	68.41	57.46	53.39	87.54	100.84	106.01	54.77	46.7	36.36	13.88	12.2	18.01	19.26	20.24	19.58	29.58	25.15	31.32
CCG003543	0.06	0	0	0	0	0	0	0	0	0	0	0	0	0	0	0	0	0	0	0	0	0	0	0	0	0	0	0	0	0
CCG003544	0.1	0	0	0.11	0.11	0.03	0	0	0.05	0.08	0.17	0.12	0.1	0.04	0.12	0.09	0.02	0.12	0.07	0.1	0.12	0.17	0.07	0.06	0.3	0.18	0.72	3.55	11.11	6.71
[truncated: 28,775 more rows]

## Sheet: Table S3
Table S3. The expression levels of genes related to flavonoid biosynthesis in wolfberry fruits.
ID	B1	B2	B3	B4	B5	R1	R2	R3	R4	R5
PLA(CCG041141)	80.87	29.93	496.18	1929.17	3509.18	30.95	9.88667	0.65	1.52	7.25
F3H(CCG033659)	283.8	111.99	1163.98	4468.24	8742.11	218.813	109.997	91.06	82.9333	87.7867
CHS(CCG025288)	22.2633	40.1433	696.107	2689.71	6855.77	57.4533	55.3433	24.2367	18.34	57.1333
FLS(CCG021038)	5.09	4.75333	58.2033	162.317	348.74	26.2633	43.33	15.1333	7.16333	8.97333
F3'H(CCG016758)	115.367	55.4533	565.427	2115.18	5397.4	30.28	46.1133	5.02	0.146667	0.143333
C4H(CCG014669)	101.853	60.0167	51.5967	101.843	180.597	20.19	6.76	1.73667	3.58333	4.75
4CL(CCG008827)	545.81	478.9	432.783	623.727	734.523	473.427	115.017	106.927	213.62	126.13
CHI(CCG005771)	555.94	254.177	666.98	2144.36	3295.35	103.153	84.7567	9.28333	9.26	15.5533

## Sheet: Table S4
Table S4.Expression level of TH2 in wolfberry fruits
ID	B1	B2	B3	B4	B5	R1	R2	R3	R4	R5
TH2(CCG024090)	23.7933	24.1667	21.9967	20.32	19.1067	21.5867	17.8	18.73	19.4033	19.7933

## Sheet: Table S5
Table S4.Expression level of AAO3 in wolfberry fruits
ID	B1	B2	B3	B4	B5	R1	R2	R3	R4	R5
AAO(CCG007540)	36.5867	55.2967	53.97	48.0067	19.0133	18.0033	20.71	7.09	2.76	5.66333
